# Supplementary material for: CD86 Molecule Might Be a Novel Immune-Related Prognostic Biomarker for Patients With Bladder Cancer by Bioinformatics and Experimental Assays
Source: Front Oncol. 2021 Aug 6;11:679851. doi: 10.3389/fonc.2021.679851 (PMC8378807; doi:10.3389/fonc.2021.679851)
Supplement: Supplementary file 2 [file Table_1.xlsx]

## Sheet: Sheet1
Table S1: Immune-related genes for co-expression network construction in this study.
Symbol	ID	Name	Category
A2M	2	alpha-2-macroglobulin	Antimicrobials
ABCC4	10257	ATP-binding cassette, sub-family C (CFTR/MRP), member 4	Antimicrobials
ACO1	48	aconitase 1, soluble	Antimicrobials
ACTA1	58	actin, alpha 1, skeletal muscle	Antimicrobials
ACTG1	71	actin, gamma 1	Antimicrobials
ACVR1B	91	activin A receptor, type IB	Cytokine_Receptors
ACVR1C	130399	activin A receptor, type IC	Cytokine_Receptors
ACVR2A	92	activin A receptor, type IIA	Cytokine_Receptors
ACVR2B	93	activin A receptor, type IIB	Cytokine_Receptors
ACVRL1	94	activin A receptor type II-like 1	Cytokine_Receptors
ADAR	103	adenosine deaminase, RNA-specific	Antimicrobials
ADCYAP1R1	117	adenylate cyclase activating polypeptide 1 (pituitary) receptor type I	Cytokine_Receptors
ADIPOQ	9370	adiponectin, C1Q and collagen domain containing	Antimicrobials
ADIPOR1	51094	adiponectin receptor 1	Cytokine_Receptors
ADIPOR2	79602	adiponectin receptor 2	Cytokine_Receptors
ADM	133	adrenomedullin	Cytokines
ADM2	79924	adrenomedullin 2	Cytokines
ADRB1	153	adrenergic, beta-1-, receptor	Cytokine_Receptors
ADRB2	154	adrenergic, beta-2-, receptor, surface	Cytokine_Receptors
ADRBK1	156	adrenergic, beta, receptor kinase 1	Antimicrobials
ADRM1	11047	adhesion regulating molecule 1	Antigen_Processing_and_Presentation
AGER	177	advanced glycosylation end product-specific receptor	Antimicrobials
AGRP	181	agouti related protein homolog (mouse)	Cytokines
AGT	183	angiotensinogen (serpin peptidase inhibitor, clade A, member 8)	Cytokines
AGTR1	185	angiotensin II receptor, type 1	Cytokine_Receptors
AGTR2	186	angiotensin II receptor, type 2	Cytokine_Receptors
AHNAK	79026	AHNAK nucleoprotein	Antimicrobials
AKT1	207	v-akt murine thymoma viral oncogene homolog 1	BCRSignalingPathway
AKT2	208	v-akt murine thymoma viral oncogene homolog 2	BCRSignalingPathway
AKT3	10000	v-akt murine thymoma viral oncogene homolog 3 (protein kinase B, gamma)	BCRSignalingPathway
ALB	213	albumin	Antimicrobials
AMBN	258	ameloblastin (enamel matrix protein)	Cytokines
AMELX	265	amelogenin (amelogenesis imperfecta 1, X-linked)	Cytokines
AMH	268	anti-Mullerian hormone	Cytokines
AMHR2	269	anti-Mullerian hormone receptor, type II	Cytokine_Receptors
ANGPT1	284	angiopoietin 1	Cytokine_Receptors
ANGPT4	51378	angiopoietin 4	Cytokine_Receptors
ANGPTL1	9068	angiopoietin-like 1	Cytokine_Receptors
ANGPTL2	23452	angiopoietin-like 2	Cytokine_Receptors
ANGPTL3	27329	angiopoietin-like 3	Cytokine_Receptors
ANGPTL4	51129	angiopoietin-like 4	Cytokine_Receptors
ANGPTL5	253935	angiopoietin-like 5	Cytokines
ANGPTL6	83854	angiopoietin-like 6	Cytokine_Receptors
ANGPTL7	10218	angiopoietin-like 7	Cytokines
ANXA6	309	annexin A6	Antimicrobials
AP3B1	8546	adaptor-related protein complex 3, beta 1 subunit	Antigen_Processing_and_Presentation
APLN	8862	apelin	Cytokines
APOBEC3A	200315	apolipoprotein B mRNA editing enzyme, catalytic polypeptide-like 3A	Antimicrobials
APOBEC3C	27350	apolipoprotein B mRNA editing enzyme, catalytic polypeptide-like 3C	Antimicrobials
APOBEC3F	200316	apolipoprotein B mRNA editing enzyme, catalytic polypeptide-like 3F	Antimicrobials
APOBEC3G	60489	apolipoprotein B mRNA editing enzyme, catalytic polypeptide-like 3G	Antimicrobials
APOBEC3H	164668	apolipoprotein B mRNA editing enzyme, catalytic polypeptide-like 3H	Antimicrobials
APOD	347	apolipoprotein D	Antimicrobials
APOH	350	apolipoprotein H (beta-2-glycoprotein I)	Antimicrobials
APOM	55937	apolipoprotein M	Antimicrobials
AQP9	366	aquaporin 9	Antimicrobials
AR	367	androgen receptor	Cytokine_Receptors
ARAF	369	v-raf murine sarcoma 3611 viral oncogene homolog	NaturalKiller_Cell_Cytotoxicity
AREG	374	amphiregulin	Cytokines
ARG2	384	arginase, type II	Antimicrobials
ARMET	7873	arginine-rich, mutated in early stage tumors	Cytokines
ARMETL1	441549	arginine-rich, mutated in early stage tumors-like 1	Cytokines
ARRB1	408	arrestin, beta 1	Antimicrobials
ARTN	9048	artemin	Cytokines
AVP	551	arginine vasopressin	Cytokines
AVPR1A	552	arginine vasopressin receptor 1A	Cytokine_Receptors
AVPR1B	553	arginine vasopressin receptor 1B	Cytokine_Receptors
AVPR2	554	arginine vasopressin receptor 2	Cytokine_Receptors
AZGP1	563	alpha-2-glycoprotein 1, zinc-binding	Antigen_Processing_and_Presentation
AZU1	566	azurocidin 1	Antimicrobials
B2M	567	beta-2-microglobulin	Antigen_Processing_and_Presentation
BACH2	60468	BTB and CNC homology 1, basic leucine zipper transcription factor 2	Antimicrobials
BCL10	8915	B-cell CLL/lymphoma 10	BCRSignalingPathway
BCL3	602	B-cell CLL/lymphoma 3	Antimicrobials
BDNF	627	brain-derived neurotrophic factor	Cytokines
BECN1	8678	beclin 1, autophagy related	Antimicrobials
BID	637	BH3 interacting domain death agonist	NaturalKiller_Cell_Cytotoxicity
BIRC5	332	baculoviral IAP repeat-containing 5	Antimicrobials
BLNK	29760	B-cell linker	BCRSignalingPathway
BMP1	649	bone morphogenetic protein 1	Cytokines
BMP10	27302	bone morphogenetic protein 10	Cytokines
BMP15	9210	bone morphogenetic protein 15	Cytokines
BMP2	650	bone morphogenetic protein 2	Cytokines
BMP3	651	bone morphogenetic protein 3	Cytokines
BMP4	652	bone morphogenetic protein 4	Cytokines
BMP5	653	bone morphogenetic protein 5	Cytokines
BMP6	654	bone morphogenetic protein 6	Cytokines
BMP7	655	bone morphogenetic protein 7	Cytokines
BMP8A	353500	bone morphogenetic protein 8a	Cytokines
BMP8B	656	bone morphogenetic protein 8b	Cytokines
BMPR1A	657	bone morphogenetic protein receptor, type IA	Cytokine_Receptors
BMPR1B	658	bone morphogenetic protein receptor, type IB	Cytokine_Receptors
BMPR2	659	bone morphogenetic protein receptor, type II (serine/threonine kinase)	Cytokine_Receptors
BPHL	670	biphenyl hydrolase-like (serine hydrolase)	Antimicrobials
BPI	671	bactericidal/permeability-increasing protein	Antimicrobials
BPIL1	80341	bactericidal/permeability-increasing protein-like 1	Antimicrobials
BPIL2	254240	bactericidal/permeability-increasing protein-like 2	Antimicrobials
BPIL3	128859	bactericidal/permeability-increasing protein-like 3	Antimicrobials
BRAF	673	v-raf murine sarcoma viral oncogene homolog B1	NaturalKiller_Cell_Cytotoxicity
BRD8	10902	bromodomain containing 8	Cytokine_Receptors
BST2	684	bone marrow stromal cell antigen 2	Antimicrobials
BTC	685	betacellulin	Cytokines
BTK	695	Bruton agammaglobulinemia tyrosine kinase	BCRSignalingPathway
C19orf10	56005	chromosome 19 open reading frame 10	Cytokines
C20orf114	92747	chromosome 20 open reading frame 114	Antimicrobials
C20orf185	359710	chromosome 20 open reading frame 185	Antimicrobials
C20orf186	149954	chromosome 20 open reading frame 186	Antimicrobials
C20orf70	140683	chromosome 20 open reading frame 70	Antimicrobials
C20orf71	128861	chromosome 20 open reading frame 71	Antimicrobials
C3	718	complement component 3	Chemokines
C3AR1	719	complement component 3a receptor 1	Cytokine_Receptors
C5	727	complement component 5	Chemokines
C5AR1	728	complement component 5a receptor 1	Chemokine_Receptors
C8G	733	complement component 8, gamma polypeptide	Antimicrobials
CACYBP	27101	calcyclin binding protein	Antimicrobials
CALCA	796	calcitonin-related polypeptide alpha	Cytokines
CALCB	797	calcitonin-related polypeptide beta	Cytokines
CALCR	799	calcitonin receptor	Cytokine_Receptors
CALCRL	10203	calcitonin receptor-like	Cytokine_Receptors
CALR	811	calreticulin	Antigen_Processing_and_Presentation
CAMP	820	cathelicidin antimicrobial peptide	Antimicrobials
CANX	821	calnexin	Antigen_Processing_and_Presentation
CARD11	84433	caspase recruitment domain family, member 11	BCRSignalingPathway
CASP3	836	caspase 3, apoptosis-related cysteine peptidase	NaturalKiller_Cell_Cytotoxicity
CAT	847	catalase	Cytokines
CBL	867	Cas-Br-M (murine) ecotropic retroviral transforming sequence	TCRsignalingPathway
CBLB	868	Cas-Br-M (murine) ecotropic retroviral transforming sequence b	TCRsignalingPathway
CBLC	23624	Cas-Br-M (murine) ecotropic retroviral transforming sequence c	TCRsignalingPathway
CCBP2	1238	chemokine binding protein 2	Antimicrobials
CCK	885	cholecystokinin	Cytokines
CCL1	6346	chemokine (C-C motif) ligand 1	Antimicrobials
CCL11	6356	chemokine (C-C motif) ligand 11	Antimicrobials
CCL13	6357	chemokine (C-C motif) ligand 13	Antimicrobials
CCL15	6359	chemokine (C-C motif) ligand 15	Antimicrobials
CCL16	6360	chemokine (C-C motif) ligand 16	Antimicrobials
CCL17	6361	chemokine (C-C motif) ligand 17	Antimicrobials
CCL18	6362	chemokine (C-C motif) ligand 18 (pulmonary and activation-regulated)	Antimicrobials
CCL19	6363	chemokine (C-C motif) ligand 19	Antimicrobials
CCL2	6347	chemokine (C-C motif) ligand 2	Antimicrobials
CCL20	6364	chemokine (C-C motif) ligand 20	Antimicrobials
CCL21	6366	chemokine (C-C motif) ligand 21	Antimicrobials
CCL22	6367	chemokine (C-C motif) ligand 22	Antimicrobials
CCL23	6368	chemokine (C-C motif) ligand 23	Antimicrobials
CCL24	6369	chemokine (C-C motif) ligand 24	Antimicrobials
CCL25	6370	chemokine (C-C motif) ligand 25	Antimicrobials
CCL26	10344	chemokine (C-C motif) ligand 26	Antimicrobials
CCL27	10850	chemokine (C-C motif) ligand 27	Antimicrobials
CCL28	56477	chemokine (C-C motif) ligand 28	Antimicrobials
CCL3	6348	chemokine (C-C motif) ligand 3	Antimicrobials
CCL3L1	6349	chemokine (C-C motif) ligand 3-like 1	Antimicrobials
CCL3L3	414062	chemokine (C-C motif) ligand 3-like 3	Antimicrobials
CCL4	6351	chemokine (C-C motif) ligand 4	Antimicrobials
CCL4L1	9560	chemokine (C-C motif) ligand 4-like 1	Antimicrobials
CCL4L2	388372	chemokine (C-C motif) ligand 4-like 2	Antimicrobials
CCL5	6352	chemokine (C-C motif) ligand 5	Antimicrobials
CCL7	6354	chemokine (C-C motif) ligand 7	Antimicrobials
CCL8	6355	chemokine (C-C motif) ligand 8	Antimicrobials
CCR1	1230	chemokine (C-C motif) receptor 1	Antimicrobials
CCR10	2826	chemokine (C-C motif) receptor 10	Antimicrobials
CCR3	1232	chemokine (C-C motif) receptor 3	Antimicrobials
CCR4	1233	chemokine (C-C motif) receptor 4	Antimicrobials
CCR5	1234	chemokine (C-C motif) receptor 5	Antimicrobials
CCR6	1235	chemokine (C-C motif) receptor 6	Antimicrobials
CCR7	1236	chemokine (C-C motif) receptor 7	Antimicrobials
CCR8	1237	chemokine (C-C motif) receptor 8	Antimicrobials
CCR9	10803	chemokine (C-C motif) receptor 9	Chemokine_Receptors
CCRL1	51554	chemokine (C-C motif) receptor-like 1	Antimicrobials
CD14	929	CD14 molecule	Antimicrobials
CD19	930	CD19 molecule	BCRSignalingPathway
CD1A	909	CD1a molecule	Antigen_Processing_and_Presentation
CD1B	910	CD1b molecule	Antigen_Processing_and_Presentation
CD1C	911	CD1c molecule	Antigen_Processing_and_Presentation
CD1D	912	CD1d molecule	Antigen_Processing_and_Presentation
CD1E	913	CD1e molecule	Antigen_Processing_and_Presentation
CD209	30835	CD209 molecule	Antigen_Processing_and_Presentation
CD22	933	CD22 molecule	BCRSignalingPathway
CD244	51744	CD244 molecule, natural killer cell receptor 2B4	NaturalKiller_Cell_Cytotoxicity
CD247	919	CD247 molecule	NaturalKiller_Cell_Cytotoxicity
CD28	940	CD28 molecule	TCRsignalingPathway
CD320	51293	CD320 molecule	Cytokines
CD3D	915	CD3d molecule, delta (CD3-TCR complex)	TCRsignalingPathway
CD3E	916	CD3e molecule, epsilon (CD3-TCR complex)	TCRsignalingPathway
CD3G	917	CD3g molecule, gamma (CD3-TCR complex)	TCRsignalingPathway
CD4	920	CD4 molecule	Antigen_Processing_and_Presentation
CD40	958	CD40 molecule, TNF receptor superfamily member 5	Antimicrobials
CD40LG	959	CD40 ligand	Antimicrobials
CD48	962	CD48 molecule	NaturalKiller_Cell_Cytotoxicity
CD70	970	CD70 molecule	Cytokines
CD72	971	CD72 molecule	BCRSignalingPathway
CD74	972	CD74 molecule, major histocompatibility complex, class II invariant chain	Antigen_Processing_and_Presentation
CD79A	973	CD79a molecule, immunoglobulin-associated alpha	BCRSignalingPathway
CD79B	974	CD79b molecule, immunoglobulin-associated beta	BCRSignalingPathway
CD81	975	CD81 molecule	Antimicrobials
CD86	942	CD86 molecule	Antimicrobials
CD8A	925	CD8a molecule	Antigen_Processing_and_Presentation
CD8B	926	CD8b molecule	Antigen_Processing_and_Presentation
CDC42	998	cell division cycle 42 (GTP binding protein, 25kDa)	TCRsignalingPathway
CDH1	999	cadherin 1, type 1, E-cadherin (epithelial)	Antimicrobials
CDK4	1019	cyclin-dependent kinase 4	TCRsignalingPathway
CECR1	51816	cat eye syndrome chromosome region, candidate 1	Cytokines
CER1	9350	cerberus 1, cysteine knot superfamily, homolog (Xenopus laevis)	Cytokines
CETP	1071	cholesteryl ester transfer protein, plasma	Antimicrobials
CGA	1081	glycoprotein hormones, alpha polypeptide	Cytokines
CGB	1082	chorionic gonadotropin, beta polypeptide	Cytokines
CGB1	114335	chorionic gonadotropin, beta polypeptide 1	Cytokines
CGB2	114336	chorionic gonadotropin, beta polypeptide 2	Cytokines
CGB5	93659	chorionic gonadotropin, beta polypeptide 5	Cytokines
CGB7	94027	chorionic gonadotropin, beta polypeptide 7	Cytokines
CGB8	94115	chorionic gonadotropin, beta polypeptide 8	Cytokines
CHGA	1113	chromogranin A (parathyroid secretory protein 1)	Cytokines
CHGB	1114	chromogranin B (secretogranin 1)	Cytokines
CHP	11261	calcium binding protein P22	BCRSignalingPathway
CHP2	63928	calcineurin B homologous protein 2	BCRSignalingPathway
CHUK	1147	conserved helix-loop-helix ubiquitous kinase	BCRSignalingPathway
CIITA	4261	class II, major histocompatibility complex, transactivator	Antigen_Processing_and_Presentation
CKLF	51192	chemokine-like factor	Chemokines
CLCF1	23529	cardiotrophin-like cytokine factor 1	Cytokines
CLDN4	1364	claudin 4	Antimicrobials
CLEC11A	6320	C-type lectin domain family 11, member A	Cytokines
CLEC4M	10332	C-type lectin domain family 4, member M	Antigen_Processing_and_Presentation
CMA1	1215	chymase 1, mast cell	Chemokines
CMKLR1	1240	chemokine-like receptor 1	Chemokine_Receptors
CMTM1	113540	CKLF-like MARVEL transmembrane domain containing 1	Cytokines
CMTM2	146225	CKLF-like MARVEL transmembrane domain containing 2	Cytokines
CMTM3	123920	CKLF-like MARVEL transmembrane domain containing 3	Cytokines
CMTM4	146223	CKLF-like MARVEL transmembrane domain containing 4	Cytokines
CMTM5	116173	CKLF-like MARVEL transmembrane domain containing 5	Cytokines
CMTM6	54918	CKLF-like MARVEL transmembrane domain containing 6	Cytokines
CMTM7	112616	CKLF-like MARVEL transmembrane domain containing 7	Cytokines
CMTM8	152189	CKLF-like MARVEL transmembrane domain containing 8	Cytokines
CNTF	1270	ciliary neurotrophic factor	Cytokines
CNTFR	1271	ciliary neurotrophic factor receptor	Cytokine_Receptors
COLEC10	10584	collectin sub-family member 10 (C-type lectin)	Antimicrobials
COLEC12	81035	collectin sub-family member 12	Antimicrobials
CORT	1325	cortistatin	Cytokines
CR2	1380	complement component (3d/Epstein Barr virus) receptor 2	BCRSignalingPathway
CRABP1	1381	cellular retinoic acid binding protein 1	Antimicrobials
CRABP2	1382	cellular retinoic acid binding protein 2	Antimicrobials
CREB1	1385	cAMP responsive element binding protein 1	Antigen_Processing_and_Presentation
CRH	1392	corticotropin releasing hormone	Cytokines
CRHR1	1394	corticotropin releasing hormone receptor 1	Cytokine_Receptors
CRHR2	1395	corticotropin releasing hormone receptor 2	Cytokine_Receptors
CRIM1	51232	cysteine rich transmembrane BMP regulator 1 (chordin-like)	Cytokine_Receptors
CRLF1	9244	cytokine receptor-like factor 1	Cytokine_Receptors
CRLF2	64109	cytokine receptor-like factor 2	Cytokine_Receptors
CRLF3	51379	cytokine receptor-like factor 3	Cytokine_Receptors
CRP	1401	C-reactive protein, pentraxin-related	Antimicrobials
CSF1	1435	colony stimulating factor 1 (macrophage)	Cytokines
CSF1R	1436	colony stimulating factor 1 receptor	Cytokine_Receptors
CSF2	1437	colony stimulating factor 2 (granulocyte-macrophage)	Cytokines
CSF2RA	1438	colony stimulating factor 2 receptor, alpha, low-affinity (granulocyte-macrophage)	Cytokine_Receptors
CSF2RB	1439	colony stimulating factor 2 receptor, beta, low-affinity (granulocyte-macrophage)	Cytokine_Receptors
CSF3	1440	colony stimulating factor 3 (granulocyte)	Cytokines
CSF3R	1441	colony stimulating factor 3 receptor (granulocyte)	Cytokine_Receptors
CSH1	1442	chorionic somatomammotropin hormone 1 (placental lactogen)	Cytokines
CSH2	1443	chorionic somatomammotropin hormone 2	Cytokines
CSHL1	1444	chorionic somatomammotropin hormone-like 1	Cytokines
CSK	1445	c-src tyrosine kinase	Antimicrobials
CSPG5	10675	chondroitin sulfate proteoglycan 5 (neuroglycan C)	Cytokines
CSRP1	1465	cysteine and glycine-rich protein 1	Antimicrobials
CST4	1472	cystatin S	Antimicrobials
CTF1	1489	cardiotrophin 1	Cytokines
CTGF	1490	connective tissue growth factor	Cytokines
CTLA4	1493	cytotoxic T-lymphocyte-associated protein 4	TCRsignalingPathway
CTSB	1508	cathepsin B	Antigen_Processing_and_Presentation
CTSE	1510	cathepsin E	Antigen_Processing_and_Presentation
CTSG	1511	cathepsin G	Antimicrobials
CTSL1	1514	cathepsin L1	Antigen_Processing_and_Presentation
CTSS	1520	cathepsin S	Antigen_Processing_and_Presentation
CX3CL1	6376	chemokine (C-X3-C motif) ligand 1	Chemokines
CX3CR1	1524	chemokine (C-X3-C motif) receptor 1	Chemokine_Receptors
CXCL1	2919	chemokine (C-X-C motif) ligand 1 (melanoma growth stimulating activity, alpha)	Antimicrobials
CXCL10	3627	chemokine (C-X-C motif) ligand 10	Antimicrobials
CXCL11	6373	chemokine (C-X-C motif) ligand 11	Antimicrobials
CXCL12	6387	chemokine (C-X-C motif) ligand 12 (stromal cell-derived factor 1)	Antimicrobials
CXCL13	10563	chemokine (C-X-C motif) ligand 13	Antimicrobials
CXCL14	9547	chemokine (C-X-C motif) ligand 14	Antimicrobials
CXCL16	58191	chemokine (C-X-C motif) ligand 16	Antimicrobials
CXCL17	284340	chemokine (C-X-C motif) ligand 17	Chemokines
CXCL2	2920	chemokine (C-X-C motif) ligand 2	Antimicrobials
CXCL3	2921	chemokine (C-X-C motif) ligand 3	Antimicrobials
CXCL5	6374	chemokine (C-X-C motif) ligand 5	Antimicrobials
CXCL6	6372	chemokine (C-X-C motif) ligand 6 (granulocyte chemotactic protein 2)	Antimicrobials
CXCL9	4283	chemokine (C-X-C motif) ligand 9	Antimicrobials
CXCR3	2833	chemokine (C-X-C motif) receptor 3	Chemokine_Receptors
CXCR4	7852	chemokine (C-X-C motif) receptor 4	Antimicrobials
CXCR5	643	chemokine (C-X-C motif) receptor 5	Chemokine_Receptors
CXCR6	10663	chemokine (C-X-C motif) receptor 6	Antimicrobials
CXCR7	57007	chemokine (C-X-C motif) receptor 7	Chemokine_Receptors
CYBB	1536	cytochrome b-245, beta polypeptide	Antimicrobials
CYLD	1540	cylindromatosis (turban tumor syndrome)	Antimicrobials
CYR61	3491	cysteine-rich, angiogenic inducer, 61	Chemokines
CYSLTR1	10800	cysteinyl leukotriene receptor 1	Chemokine_Receptors
CYSLTR2	57105	cysteinyl leukotriene receptor 2	Chemokine_Receptors
DAK	26007	dihydroxyacetone kinase 2 homolog (S. cerevisiae)	Antimicrobials
DARC	2532	Duffy blood group, chemokine receptor	Chemokine_Receptors
DAXX	1616	death-domain associated protein	Antimicrobials
DCD	117159	dermcidin	Antimicrobials
DCK	1633	deoxycytidine kinase	Antimicrobials
DDX17	10521	DEAD (Asp-Glu-Ala-Asp) box polypeptide 17	Antimicrobials
DDX58	23586	DEAD (Asp-Glu-Ala-Asp) box polypeptide 58	Antimicrobials
DEFA1	1667	defensin, alpha 1	Antimicrobials
DEFA3	1668	defensin, alpha 3, neutrophil-specific	Antimicrobials
DEFA4	1669	defensin, alpha 4, corticostatin	Antimicrobials
DEFA5	1670	defensin, alpha 5, Paneth cell-specific	Antimicrobials
DEFA6	1671	defensin, alpha 6, Paneth cell-specific	Antimicrobials
DEFB1	1672	defensin, beta 1	Antimicrobials
DEFB103A	55894	defensin, beta 103A	Antimicrobials
DEFB103B	414325	defensin, beta 103B	Antimicrobials
DEFB104A	140596	defensin, beta 104A	Antimicrobials
DEFB104B	503618	defensin, beta 104B	Antimicrobials
DEFB105A	245908	defensin, beta 105A	Antimicrobials
DEFB106A	245909	defensin, beta 106A	Antimicrobials
DEFB106B	503841	defensin, beta 106B	Antimicrobials
DEFB107A	245910	defensin, beta 107A	Antimicrobials
DEFB108B	245911	defensin, beta 108B	Antimicrobials
DEFB110	245913	defensin, beta 110	Antimicrobials
DEFB111	245914	defensin, beta 111	Antimicrobials
DEFB112	245915	defensin, beta 112	Antimicrobials
DEFB114	245928	defensin, beta 114	Antimicrobials
DEFB118	117285	defensin, beta 118	Antimicrobials
DEFB119	245932	defensin, beta 119	Antimicrobials
DEFB121	245934	defensin, beta 121	Antimicrobials
DEFB123	245936	defensin, beta 123	Antimicrobials
DEFB124	245937	defensin, beta 124	Antimicrobials
DEFB125	245938	defensin, beta 125	Antimicrobials
DEFB126	81623	defensin, beta 126	Antimicrobials
DEFB127	140850	defensin, beta 127	Antimicrobials
DEFB128	245939	defensin, beta 128	Antimicrobials
DEFB129	140881	defensin, beta 129	Antimicrobials
DEFB131	644414	defensin, beta 131	Antimicrobials
DEFB134	613211	defensin, beta 134	Antimicrobials
DEFB136	613209	beta-defensin 136	Antimicrobials
DEFB137	613210	beta-defensin 137	Antimicrobials
DEFB4	1673	defensin, beta 4	Antimicrobials
DES	1674	desmin	Antimicrobials
DHX58	79132	DEXH (Asp-Glu-X-His) box polypeptide 58	Antimicrobials
DKK1	22943	dickkopf homolog 1 (Xenopus laevis)	Cytokines
DLL4	54567	delta-like 4 (Drosophila)	Antimicrobials
DMBT1	1755	deleted in malignant brain tumors 1	Antimicrobials
DUOX1	53905	dual oxidase 1	Antimicrobials
DUOX2	50506	dual oxidase 2	Antimicrobials
EBI3	10148	Epstein-Barr virus induced 3	Cytokines
ECD	11319	ecdysoneless homolog (Drosophila)	Antimicrobials
EDN1	1906	endothelin 1	Chemokines
EDN2	1907	endothelin 2	Chemokines
EDN3	1908	endothelin 3	Chemokines
EDNRA	1909	endothelin receptor type A	Chemokine_Receptors
EDNRB	1910	endothelin receptor type B	Chemokine_Receptors
EED	8726	embryonic ectoderm development	Antimicrobials
EGF	1950	epidermal growth factor (beta-urogastrone)	Cytokines
EGFR	1956	epidermal growth factor receptor (erythroblastic leukemia viral (v-erb-b) oncogene homolog, avian)	Cytokine_Receptors
EIF2AK2	5610	eukaryotic translation initiation factor 2-alpha kinase 2	Antimicrobials
ELAVL1	1994	ELAV (embryonic lethal, abnormal vision, Drosophila)-like 1 (Hu antigen R)	Antimicrobials
ELN	2006	elastin	Antimicrobials
ENG	2022	endoglin	Cytokine_Receptors
EPGN	255324	epithelial mitogen homolog (mouse)	Cytokines
EPO	2056	erythropoietin	Cytokines
EPOR	2057	erythropoietin receptor	Cytokine_Receptors
ERAP1	51752	endoplasmic reticulum aminopeptidase 1	Antigen_Processing_and_Presentation
ERAP2	64167	endoplasmic reticulum aminopeptidase 2	Antigen_Processing_and_Presentation
EREG	2069	epiregulin	Cytokines
ESM1	11082	endothelial cell-specific molecule 1	Cytokines
ESR1	2099	estrogen receptor 1	Cytokine_Receptors
ESR2	2100	estrogen receptor 2 (ER beta)	Cytokine_Receptors
ESRRA	2101	estrogen-related receptor alpha	Cytokine_Receptors
ESRRB	2103	estrogen-related receptor beta	Cytokine_Receptors
ESRRG	2104	estrogen-related receptor gamma	Cytokine_Receptors
F2R	2149	coagulation factor II (thrombin) receptor	Antimicrobials
F2RL1	2150	coagulation factor II (thrombin) receptor-like 1	Antimicrobials
FABP2	2169	fatty acid binding protein 2, intestinal	Antimicrobials
FABP3	2170	fatty acid binding protein 3, muscle and heart (mammary-derived growth inhibitor)	Antimicrobials
FABP4	2167	fatty acid binding protein 4, adipocyte	Antimicrobials
FABP5	2171	fatty acid binding protein 5 (psoriasis-associated)	Antimicrobials
FABP6	2172	fatty acid binding protein 6, ileal	Antimicrobials
FABP7	2173	fatty acid binding protein 7, brain	Antimicrobials
FABP9	646480	fatty acid binding protein 9, testis	Antimicrobials
FAM19A1	407738	family with sequence similarity 19 (chemokine (C-C motif)-like), member A1	Antimicrobials
FAM19A2	338811	family with sequence similarity 19 (chemokine (C-C motif)-like), member A2	Antimicrobials
FAM19A3	284467	family with sequence similarity 19 (chemokine (C-C motif)-like), member A3	Antimicrobials
FAM19A4	151647	family with sequence similarity 19 (chemokine (C-C motif)-like), member A4	Antimicrobials
FAM19A5	25817	family with sequence similarity 19 (chemokine (C-C motif)-like), member A5	Antimicrobials
FAM3B	54097	family with sequence similarity 3, member B	Cytokines
FAM3C	10447	family with sequence similarity 3, member C	Cytokines
FAM3D	131177	family with sequence similarity 3, member D	Cytokines
FAS	355	Fas (TNF receptor superfamily, member 6)	NaturalKiller_Cell_Cytotoxicity
FASLG	356	Fas ligand (TNF superfamily, member 6)	Antimicrobials
FCER1G	2207	Fc fragment of IgE, high affinity I, receptor for; gamma polypeptide	Antigen_Processing_and_Presentation
FCGR2B	2213	Fc fragment of IgG, low affinity IIb, receptor (CD32)	BCRSignalingPathway
FCGR3A	2214	Fc fragment of IgG, low affinity IIIa, receptor (CD16a)	NaturalKiller_Cell_Cytotoxicity
FCGR3B	2215	Fc fragment of IgG, low affinity IIIb, receptor (CD16b)	NaturalKiller_Cell_Cytotoxicity
FCGRT	2217	Fc fragment of IgG, receptor, transporter, alpha	Antigen_Processing_and_Presentation
FCN2	2220	ficolin (collagen/fibrinogen domain containing lectin) 2 (hucolin)	Antimicrobials
FGA	2243	fibrinogen alpha chain	Antimicrobials
FGF1	2246	fibroblast growth factor 1 (acidic)	Cytokines
FGF10	2255	fibroblast growth factor 10	Chemokines
FGF11	2256	fibroblast growth factor 11	Cytokines
FGF12	2257	fibroblast growth factor 12	Cytokines
FGF13	2258	fibroblast growth factor 13	Cytokines
FGF14	2259	fibroblast growth factor 14	Cytokines
FGF16	8823	fibroblast growth factor 16	Cytokines
FGF17	8822	fibroblast growth factor 17	Cytokines
FGF18	8817	fibroblast growth factor 18	Cytokines
FGF19	9965	fibroblast growth factor 19	Cytokines
FGF2	2247	fibroblast growth factor 2 (basic)	Antimicrobials
FGF20	26281	fibroblast growth factor 20	Cytokines
FGF21	26291	fibroblast growth factor 21	Cytokines
FGF22	27006	fibroblast growth factor 22	Cytokines
FGF23	8074	fibroblast growth factor 23	Cytokines
FGF3	2248	fibroblast growth factor 3 (murine mammary tumor virus integration site (v-int-2) oncogene homolog)	Cytokines
FGF4	2249	fibroblast growth factor 4	Cytokines
FGF5	2250	fibroblast growth factor 5	Cytokines
FGF6	2251	fibroblast growth factor 6	Cytokines
FGF7	2252	fibroblast growth factor 7 (keratinocyte growth factor)	Cytokines
FGF8	2253	fibroblast growth factor 8 (androgen-induced)	Cytokines
FGF9	2254	fibroblast growth factor 9 (glia-activating factor)	Cytokines
FGFR1	2260	fibroblast growth factor receptor 1	Cytokine_Receptors
FGFR2	2263	fibroblast growth factor receptor 2	Cytokine_Receptors
FGFR3	2261	fibroblast growth factor receptor 3	Cytokine_Receptors
FGFR4	2264	fibroblast growth factor receptor 4	Cytokine_Receptors
FGFRL1	53834	fibroblast growth factor receptor-like 1	Cytokine_Receptors
FGR	2268	Gardner-Rasheed feline sarcoma viral (v-fgr) oncogene homolog	Antimicrobials
FIGF	2277	c-fos induced growth factor (vascular endothelial growth factor D)	Cytokines
FLT1	2321	fms-related tyrosine kinase 1 (vascular endothelial growth factor/vascular permeability factor receptor)	Cytokine_Receptors
FLT3	2322	fms-related tyrosine kinase 3	Cytokine_Receptors
FLT3LG	2323	fms-related tyrosine kinase 3 ligand	Cytokines
FLT4	2324	fms-related tyrosine kinase 4	Cytokine_Receptors
FOS	2353	v-fos FBJ murine osteosarcoma viral oncogene homolog	BCRSignalingPathway
FPR1	2357	formyl peptide receptor 1	Chemokine_Receptors
FPR2	2358	formyl peptide receptor 2	Chemokine_Receptors
FSHB	2488	follicle stimulating hormone, beta polypeptide	Cytokines
FSHR	2492	follicle stimulating hormone receptor	Cytokine_Receptors
FURIN	5045	furin (paired basic amino acid cleaving enzyme)	Antimicrobials
FYN	2534	FYN oncogene related to SRC, FGR, YES	NaturalKiller_Cell_Cytotoxicity
GAL	51083	galanin prepropeptide	Cytokines
GALP	85569	galanin-like peptide	Cytokines
GALR2	8811	galanin receptor 2	Cytokine_Receptors
GALR3	8484	galanin receptor 3	Cytokine_Receptors
GAST	2520	gastrin	Cytokines
GBP2	2634	guanylate binding protein 2, interferon-inducible	Antimicrobials
GCG	2641	glucagon	Cytokines
GCGR	2642	glucagon receptor	Cytokine_Receptors
GDF1	2657	growth differentiation factor 1	Cytokines
GDF10	2662	growth differentiation factor 10	Cytokines
GDF11	10220	growth differentiation factor 11	Cytokines
GDF15	9518	growth differentiation factor 15	Antimicrobials
GDF2	2658	growth differentiation factor 2	Cytokines
GDF3	9573	growth differentiation factor 3	Cytokines
GDF5	8200	growth differentiation factor 5	Cytokines
GDF6	392255	growth differentiation factor 6	Cytokines
GDF7	151449	growth differentiation factor 7	Cytokines
GDF9	2661	growth differentiation factor 9	Cytokines
GDNF	2668	glial cell derived neurotrophic factor	Cytokines
GFAP	2670	glial fibrillary acidic protein	Antimicrobials
GH1	2688	growth hormone 1	Cytokines
GH2	2689	growth hormone 2	Cytokines
GHR	2690	growth hormone receptor	Cytokine_Receptors
GHRH	2691	growth hormone releasing hormone	Cytokines
GHRHR	2692	growth hormone releasing hormone receptor	Cytokine_Receptors
GHRL	51738	ghrelin/obestatin prepropeptide	Cytokines
GHSR	2693	growth hormone secretagogue receptor	Cytokine_Receptors
GIP	2695	gastric inhibitory polypeptide	Cytokines
GIPR	2696	gastric inhibitory polypeptide receptor	Cytokine_Receptors
GKN1	56287	gastrokine 1	Cytokines
GLP1R	2740	glucagon-like peptide 1 receptor	Cytokine_Receptors
GLP2R	9340	glucagon-like peptide 2 receptor	Cytokine_Receptors
GMFB	2764	glia maturation factor, beta	Cytokines
GMFG	9535	glia maturation factor, gamma	Cytokines
GNAI1	2770	guanine nucleotide binding protein (G protein), alpha inhibiting activity polypeptide 1	Antimicrobials
GNLY	10578	granulysin	Antimicrobials
GNRH1	2796	gonadotropin-releasing hormone 1 (luteinizing-releasing hormone)	Cytokines
GNRH2	2797	gonadotropin-releasing hormone 2	Cytokines
GNRHR	2798	gonadotropin-releasing hormone receptor	Cytokine_Receptors
GPER	2852	G protein-coupled estrogen receptor 1	Cytokine_Receptors
GPHA2	170589	glycoprotein hormone alpha 2	Cytokines
GPHB5	122876	glycoprotein hormone beta 5	Cytokines
GPI	2821	glucose phosphate isomerase	Cytokines
GPR17	2840	G protein-coupled receptor 17	Chemokine_Receptors
GPR32	2854	G protein-coupled receptor 32	Chemokine_Receptors
GPR44	11251	G protein-coupled receptor 44	Chemokine_Receptors
GPR77	27202	G protein-coupled receptor 77	Chemokine_Receptors
GRAP2	9402	GRB2-related adaptor protein 2	TCRsignalingPathway
GRB2	2885	growth factor receptor-bound protein 2	NaturalKiller_Cell_Cytotoxicity
GREM1	26585	gremlin 1, cysteine knot superfamily, homolog (Xenopus laevis)	Cytokines
GREM2	64388	gremlin 2, cysteine knot superfamily, homolog (Xenopus laevis)	Cytokines
GRN	2896	granulin	Antimicrobials
GRP	2922	gastrin-releasing peptide	Cytokines
GSK3B	2932	glycogen synthase kinase 3 beta	BCRSignalingPathway
GUCA2A	2980	guanylate cyclase activator 2A (guanylin)	Cytokines
GZMB	3002	granzyme B (granzyme 2, cytotoxic T-lymphocyte-associated serine esterase 1)	NaturalKiller_Cell_Cytotoxicity
HAMP	57817	hepcidin antimicrobial peptide	Antimicrobials
HBEGF	1839	heparin-binding EGF-like growth factor	Cytokines
HCK	3055	hemopoietic cell kinase	Antimicrobials
HCST	10870	hematopoietic cell signal transducer	NaturalKiller_Cell_Cytotoxicity
HDAC1	3065	histone deacetylase 1	Antimicrobials
HDGF	3068	hepatoma-derived growth factor (high-mobility group protein 1-like)	Cytokines
HDGFRP3	50810	hepatoma-derived growth factor, related protein 3	Cytokines
HFE	3077	hemochromatosis	Antigen_Processing_and_Presentation
HFE2	148738	hemochromatosis type 2 (juvenile)	Antimicrobials
HGF	3082	hepatocyte growth factor (hepapoietin A; scatter factor)	Antimicrobials
HLA-A	3105	major histocompatibility complex, class I, A	Antigen_Processing_and_Presentation
HLA-B	3106	major histocompatibility complex, class I, B	Antigen_Processing_and_Presentation
HLA-C	3107	major histocompatibility complex, class I, C	Antigen_Processing_and_Presentation
HLA-DMA	3108	major histocompatibility complex, class II, DM alpha	Antigen_Processing_and_Presentation
HLA-DMB	3109	major histocompatibility complex, class II, DM beta	Antigen_Processing_and_Presentation
HLA-DOA	3111	major histocompatibility complex, class II, DO alpha	Antigen_Processing_and_Presentation
HLA-DOB	3112	major histocompatibility complex, class II, DO beta	Antigen_Processing_and_Presentation
HLA-DPA1	3113	major histocompatibility complex, class II, DP alpha 1	Antigen_Processing_and_Presentation
HLA-DPB1	3115	major histocompatibility complex, class II, DP beta 1	Antigen_Processing_and_Presentation
HLA-DQA1	3117	major histocompatibility complex, class II, DQ alpha 1	Antigen_Processing_and_Presentation
HLA-DQA2	3118	major histocompatibility complex, class II, DQ alpha 2	Antigen_Processing_and_Presentation
HLA-DQB1	3119	major histocompatibility complex, class II, DQ beta 1	Antigen_Processing_and_Presentation
HLA-DRA	3122	major histocompatibility complex, class II, DR alpha	Antigen_Processing_and_Presentation
HLA-DRB1	3123	major histocompatibility complex, class II, DR beta 1	Antigen_Processing_and_Presentation
HLA-DRB3	3125	major histocompatibility complex, class II, DR beta 3	Antigen_Processing_and_Presentation
HLA-DRB4	3126	major histocompatibility complex, class II, DR beta 4	Antigen_Processing_and_Presentation
HLA-DRB5	3127	major histocompatibility complex, class II, DR beta 5	Antigen_Processing_and_Presentation
HLA-E	3133	major histocompatibility complex, class I, E	Antigen_Processing_and_Presentation
HLA-F	3134	major histocompatibility complex, class I, F	Antigen_Processing_and_Presentation
HLA-G	3135	major histocompatibility complex, class I, G	Antigen_Processing_and_Presentation
HLA-H	3136	major histocompatibility complex, class I, H (pseudogene)	Antigen_Processing_and_Presentation
HMGB1	3146	high-mobility group box 1	Antimicrobials
HMOX1	3162	heme oxygenase (decycling) 1	Antimicrobials
HNF4A	3172	hepatocyte nuclear factor 4, alpha	Cytokine_Receptors
HNF4G	3174	hepatocyte nuclear factor 4, gamma	Cytokine_Receptors
HRAS	3265	v-Ha-ras Harvey rat sarcoma viral oncogene homolog	BCRSignalingPathway
HRG	3273	histidine-rich glycoprotein	Antimicrobials
HSP90AA1	3320	heat shock protein 90kDa alpha (cytosolic), class A member 1	Antigen_Processing_and_Presentation
HSP90AB1	3326	heat shock protein 90kDa alpha (cytosolic), class B member 1	Antigen_Processing_and_Presentation
HSPA1A	3303	heat shock 70kDa protein 1A	Antigen_Processing_and_Presentation
HSPA1B	3304	heat shock 70kDa protein 1B	Antigen_Processing_and_Presentation
HSPA1L	3305	heat shock 70kDa protein 1-like	Antigen_Processing_and_Presentation
HSPA2	3306	heat shock 70kDa protein 2	Antigen_Processing_and_Presentation
HSPA4	3308	heat shock 70kDa protein 4	Antigen_Processing_and_Presentation
HSPA5	3309	heat shock 70kDa protein 5 (glucose-regulated protein, 78kDa)	Antigen_Processing_and_Presentation
HSPA6	3310	heat shock 70kDa protein 6 (HSP70B')	Antigen_Processing_and_Presentation
HSPA8	3312	heat shock 70kDa protein 8	Antigen_Processing_and_Presentation
HTN1	3346	histatin 1	Antimicrobials
HTN3	3347	histatin 3	Antimicrobials
HTR1A	3350	5-hydroxytryptamine (serotonin) receptor 1A	Antimicrobials
HTR3A	3359	5-hydroxytryptamine (serotonin) receptor 3A	Cytokine_Receptors
HTR3B	9177	5-hydroxytryptamine (serotonin) receptor 3B	Cytokine_Receptors
HTR3C	170572	5-hydroxytryptamine (serotonin) receptor 3, family member C	Cytokine_Receptors
HTR3D	200909	5-hydroxytryptamine (serotonin) receptor 3 family member D	Cytokine_Receptors
HTR3E	285242	5-hydroxytryptamine (serotonin) receptor 3, family member E	Cytokine_Receptors
IAPP	3375	islet amyloid polypeptide	Cytokines
ICAM1	3383	intercellular adhesion molecule 1	Antigen_Processing_and_Presentation
ICAM2	3384	intercellular adhesion molecule 2	NaturalKiller_Cell_Cytotoxicity
ICOS	29851	inducible T-cell co-stimulator	TCRsignalingPathway
IFI30	10437	interferon, gamma-inducible protein 30	Antigen_Processing_and_Presentation
IFIH1	64135	interferon induced with helicase C domain 1	Antimicrobials
IFITM1	8519	interferon induced transmembrane protein 1 (9-27)	BCRSignalingPathway
IFNA1	3439	interferon, alpha 1	Antigen_Processing_and_Presentation
IFNA10	3446	interferon, alpha 10	Antigen_Processing_and_Presentation
IFNA13	3447	interferon, alpha 13	Antigen_Processing_and_Presentation
IFNA14	3448	interferon, alpha 14	Antigen_Processing_and_Presentation
IFNA16	3449	interferon, alpha 16	Antigen_Processing_and_Presentation
IFNA17	3451	interferon, alpha 17	Antigen_Processing_and_Presentation
IFNA2	3440	interferon, alpha 2	Antigen_Processing_and_Presentation
IFNA21	3452	interferon, alpha 21	Antigen_Processing_and_Presentation
IFNA4	3441	interferon, alpha 4	Antigen_Processing_and_Presentation
IFNA5	3442	interferon, alpha 5	Antigen_Processing_and_Presentation
IFNA6	3443	interferon, alpha 6	Antigen_Processing_and_Presentation
IFNA7	3444	interferon, alpha 7	Antigen_Processing_and_Presentation
IFNA8	3445	interferon, alpha 8	Antigen_Processing_and_Presentation
IFNAR1	3454	interferon (alpha, beta and omega) receptor 1	Antimicrobials
IFNAR2	3455	interferon (alpha, beta and omega) receptor 2	Antimicrobials
IFNB1	3456	interferon, beta 1, fibroblast	Antimicrobials
IFNG	3458	interferon, gamma	Antigen_Processing_and_Presentation
IFNGR1	3459	interferon gamma receptor 1	Antimicrobials
IFNGR2	3460	interferon gamma receptor 2 (interferon gamma transducer 1)	Cytokine_Receptors
IFNK	56832	interferon, kappa	Cytokines
IFNW1	3467	interferon, omega 1	Cytokines
IGF1	3479	insulin-like growth factor 1 (somatomedin C)	Cytokines
IGF1R	3480	insulin-like growth factor 1 receptor	Cytokine_Receptors
IGF2	3481	insulin-like growth factor 2 (somatomedin A)	Cytokines
IGF2R	3482	insulin-like growth factor 2 receptor	Cytokine_Receptors
IKBKB	3551	inhibitor of kappa light polypeptide gene enhancer in B-cells, kinase beta	BCRSignalingPathway
IKBKE	9641	inhibitor of kappa light polypeptide gene enhancer in B-cells, kinase epsilon	Antimicrobials
IKBKG	8517	inhibitor of kappa light polypeptide gene enhancer in B-cells, kinase gamma	BCRSignalingPathway
IL10	3586	interleukin 10	Antimicrobials
IL10RA	3587	interleukin 10 receptor, alpha	Cytokine_Receptors
IL10RB	3588	interleukin 10 receptor, beta	Cytokine_Receptors
IL11	3589	interleukin 11	Cytokines
IL11RA	3590	interleukin 11 receptor, alpha	Cytokine_Receptors
IL12A	3592	interleukin 12A (natural killer cell stimulatory factor 1, cytotoxic lymphocyte maturation factor 1, p35)	Cytokines
IL12B	3593	interleukin 12B (natural killer cell stimulatory factor 2, cytotoxic lymphocyte maturation factor 2, p40)	Antimicrobials
IL12RB1	3594	interleukin 12 receptor, beta 1	Cytokine_Receptors
IL12RB2	3595	interleukin 12 receptor, beta 2	Cytokine_Receptors
IL13	3596	interleukin 13	Antimicrobials
IL13RA1	3597	interleukin 13 receptor, alpha 1	Cytokine_Receptors
IL13RA2	3598	interleukin 13 receptor, alpha 2	Cytokine_Receptors
IL15	3600	interleukin 15	Antimicrobials
IL15RA	3601	interleukin 15 receptor, alpha	Cytokine_Receptors
IL16	3603	interleukin 16 (lymphocyte chemoattractant factor)	Cytokines
IL17A	3605	interleukin 17A	Antimicrobials
IL17B	27190	interleukin 17B	Cytokines
IL17C	27189	interleukin 17C	Cytokines
IL17D	53342	interleukin 17D	Cytokines
IL17F	112744	interleukin 17F	Cytokines
IL17RA	23765	interleukin 17 receptor A	Cytokine_Receptors
IL17RB	55540	interleukin 17 receptor B	Cytokine_Receptors
IL17RC	84818	interleukin 17 receptor C	Cytokine_Receptors
IL17RD	54756	interleukin 17 receptor D	Cytokine_Receptors
IL17RE	132014	interleukin 17 receptor E	Cytokine_Receptors
IL18	3606	interleukin 18 (interferon-gamma-inducing factor)	Antimicrobials
IL18R1	8809	interleukin 18 receptor 1	Cytokine_Receptors
IL18RAP	8807	interleukin 18 receptor accessory protein	Cytokine_Receptors
IL19	29949	interleukin 19	Cytokines
IL1A	3552	interleukin 1, alpha	Antimicrobials
IL1B	3553	interleukin 1, beta	Antimicrobials
IL1F10	84639	interleukin 1 family, member 10 (theta)	Cytokines
IL1F5	26525	interleukin 1 family, member 5 (delta)	Cytokines
IL1F6	27179	interleukin 1 family, member 6 (epsilon)	Cytokines
IL1F7	27178	interleukin 1 family, member 7 (zeta)	Cytokines
IL1F8	27177	interleukin 1 family, member 8 (eta)	Cytokines
IL1F9	56300	interleukin 1 family, member 9	Cytokines
IL1R1	3554	interleukin 1 receptor, type I	Cytokine_Receptors
IL1R2	7850	interleukin 1 receptor, type II	Cytokine_Receptors
IL1RAP	3556	interleukin 1 receptor accessory protein	Cytokine_Receptors
IL1RL1	9173	interleukin 1 receptor-like 1	Cytokine_Receptors
IL1RL2	8808	interleukin 1 receptor-like 2	Cytokine_Receptors
IL1RN	3557	interleukin 1 receptor antagonist	Cytokines
IL2	3558	interleukin 2	Antimicrobials
IL20RA	53832	interleukin 20 receptor, alpha	Cytokine_Receptors
IL20RB	53833	interleukin 20 receptor beta	Cytokine_Receptors
IL21	59067	interleukin 21	Cytokines
IL21R	50615	interleukin 21 receptor	Cytokine_Receptors
IL22	50616	interleukin 22	Antimicrobials
IL22RA1	58985	interleukin 22 receptor, alpha 1	Cytokine_Receptors
IL22RA2	116379	interleukin 22 receptor, alpha 2	Cytokine_Receptors
IL23A	51561	interleukin 23, alpha subunit p19	Cytokines
IL23R	149233	interleukin 23 receptor	Cytokine_Receptors
IL24	11009	interleukin 24	Cytokines
IL25	64806	interleukin 25	Cytokines
IL26	55801	interleukin 26	Cytokines
IL27	246778	interleukin 27	Antimicrobials
IL27RA	9466	interleukin 27 receptor, alpha	Cytokine_Receptors
IL28A	282616	interleukin 28A (interferon, lambda 2)	Antimicrobials
IL28B	282617	interleukin 28B (interferon, lambda 3)	Cytokines
IL28RA	163702	interleukin 28 receptor, alpha (interferon, lambda receptor)	Antimicrobials
IL29	282618	interleukin 29 (interferon, lambda 1)	Antimicrobials
IL2RA	3559	interleukin 2 receptor, alpha	Cytokine_Receptors
IL2RB	3560	interleukin 2 receptor, beta	Cytokine_Receptors
IL2RG	3561	interleukin 2 receptor, gamma (severe combined immunodeficiency)	Cytokine_Receptors
IL3	3562	interleukin 3 (colony-stimulating factor, multiple)	Cytokines
IL31	386653	interleukin 31	Cytokines
IL31RA	133396	interleukin 31 receptor A	Cytokine_Receptors
IL32	9235	interleukin 32	Cytokines
IL33	90865	interleukin 33	Cytokines
IL3RA	3563	interleukin 3 receptor, alpha (low affinity)	Cytokine_Receptors
IL4	3565	interleukin 4	Antimicrobials
IL4R	3566	interleukin 4 receptor	Cytokine_Receptors
IL5	3567	interleukin 5 (colony-stimulating factor, eosinophil)	Cytokines
IL5RA	3568	interleukin 5 receptor, alpha	Cytokine_Receptors
IL6	3569	interleukin 6 (interferon, beta 2)	Antimicrobials
IL6R	3570	interleukin 6 receptor	Cytokine_Receptors
IL6ST	3572	interleukin 6 signal transducer (gp130, oncostatin M receptor)	Cytokines
IL7	3574	interleukin 7	Cytokines
IL7R	3575	interleukin 7 receptor	Antimicrobials
IL8	3576	interleukin 8	Antimicrobials
IL8RA	3577	interleukin 8 receptor, alpha	Antimicrobials
IL8RB	3579	interleukin 8 receptor, beta	Chemokine_Receptors
IL9	3578	interleukin 9	Cytokines
IL9R	3581	interleukin 9 receptor	Cytokine_Receptors
ILK	3611	integrin-linked kinase	Antimicrobials
INHA	3623	inhibin, alpha	Cytokines
INHBA	3624	inhibin, beta A	Cytokines
INHBB	3625	inhibin, beta B	Cytokines
INHBC	3626	inhibin, beta C	Cytokines
INHBE	83729	inhibin, beta E	Cytokines
INPP5D	3635	inositol polyphosphate-5-phosphatase, 145kDa	BCRSignalingPathway
INS	3630	insulin	Cytokines
INS-IGF2	723961	INS-IGF2 readthrough transcript	Cytokines
INSL3	3640	insulin-like 3 (Leydig cell)	Cytokines
INSL4	3641	insulin-like 4 (placenta)	Cytokines
INSL5	10022	insulin-like 5	Cytokines
INSL6	11172	insulin-like 6	Cytokines
INSR	3643	insulin receptor	Cytokine_Receptors
IREB2	3658	iron-responsive element binding protein 2	Antimicrobials
IRF1	3659	interferon regulatory factor 1	Antimicrobials
IRF3	3661	interferon regulatory factor 3	Antimicrobials
IRF5	3663	interferon regulatory factor 5	Antimicrobials
IRF7	3665	interferon regulatory factor 7	Antimicrobials
IRF9	10379	interferon regulatory factor 9	Antimicrobials
ISG15	9636	ISG15 ubiquitin-like modifier	Antimicrobials
ISG20	3669	interferon stimulated exonuclease gene 20kDa	Antimicrobials
ISG20L2	81875	interferon stimulated exonuclease gene 20kDa-like 2	Antimicrobials
ITGAL	3683	integrin, alpha L (antigen CD11A (p180), lymphocyte function-associated antigen 1; alpha polypeptide)	NaturalKiller_Cell_Cytotoxicity
ITGAV	3685	integrin, alpha V (vitronectin receptor, alpha polypeptide, antigen CD51)	Antimicrobials
ITGB2	3689	integrin, beta 2 (complement component 3 receptor 3 and 4 subunit)	NaturalKiller_Cell_Cytotoxicity
ITK	3702	IL2-inducible T-cell kinase	TCRsignalingPathway
JAG1	182	jagged 1 (Alagille syndrome)	Cytokines
JAG2	3714	jagged 2	Cytokines
JAK1	3716	Janus kinase 1	Antimicrobials
JAK2	3717	Janus kinase 2	Antimicrobials
JUN	3725	jun oncogene	Antimicrobials
JUND	3727	jun D proto-oncogene	Antimicrobials
KAL1	3730	Kallmann syndrome 1 sequence	Antimicrobials
KCNH2	3757	potassium voltage-gated channel, subfamily H (eag-related), member 2	Antimicrobials
KDR	3791	kinase insert domain receptor (a type III receptor tyrosine kinase)	Cytokine_Receptors
KGFLP1	387628	keratinocyte growth factor-like protein 1	Cytokines
KIAA0368	23392	KIAA0368	Antigen_Processing_and_Presentation
KIR2DL1	3802	killer cell immunoglobulin-like receptor, two domains, long cytoplasmic tail, 1	Antigen_Processing_and_Presentation
KIR2DL3	3804	killer cell immunoglobulin-like receptor, two domains, long cytoplasmic tail, 3	Antigen_Processing_and_Presentation
KIR2DL4	3805	killer cell immunoglobulin-like receptor, two domains, long cytoplasmic tail, 4	Antigen_Processing_and_Presentation
KIR2DL5A	57292	killer cell immunoglobulin-like receptor, two domains, long cytoplasmic tail, 5A	Antigen_Processing_and_Presentation
KIR2DS1	3806	killer cell immunoglobulin-like receptor, two domains, short cytoplasmic tail, 1	Antigen_Processing_and_Presentation
KIR2DS3	3808	killer cell immunoglobulin-like receptor, two domains, short cytoplasmic tail, 3	Antigen_Processing_and_Presentation
KIR2DS4	3809	killer cell immunoglobulin-like receptor, two domains, short cytoplasmic tail, 4	Antigen_Processing_and_Presentation
KIR2DS5	3810	killer cell immunoglobulin-like receptor, two domains, short cytoplasmic tail, 5	Antigen_Processing_and_Presentation
KIR3DL1	3811	killer cell immunoglobulin-like receptor, three domains, long cytoplasmic tail, 1	Antigen_Processing_and_Presentation
KIR3DL2	3812	killer cell immunoglobulin-like receptor, three domains, long cytoplasmic tail, 2	Antigen_Processing_and_Presentation
KIR3DL3	115653	killer cell immunoglobulin-like receptor, three domains, long cytoplasmic tail, 3	Antigen_Processing_and_Presentation
KITLG	4254	KIT ligand	Cytokines
KL	9365	klotho	Cytokines
KLKB1	3818	kallikrein B, plasma (Fletcher factor) 1	Antimicrobials
KLRC1	3821	killer cell lectin-like receptor subfamily C, member 1	Antigen_Processing_and_Presentation
KLRC2	3822	killer cell lectin-like receptor subfamily C, member 2	Antigen_Processing_and_Presentation
KLRC3	3823	killer cell lectin-like receptor subfamily C, member 3	Antigen_Processing_and_Presentation
KLRC4	8302	killer cell lectin-like receptor subfamily C, member 4	Antigen_Processing_and_Presentation
KLRD1	3824	killer cell lectin-like receptor subfamily D, member 1	Antigen_Processing_and_Presentation
KLRK1	22914	killer cell lectin-like receptor subfamily K, member 1	Antimicrobials
KNG1	3827	kininogen 1	Antimicrobials
KRAS	3845	v-Ki-ras2 Kirsten rat sarcoma viral oncogene homolog	BCRSignalingPathway
LACRT	90070	lacritin	Cytokines
LALBA	3906	lactalbumin, alpha-	Antimicrobials
LANCL1	10314	LanC lantibiotic synthetase component C-like 1 (bacterial)	Antimicrobials
LAT	27040	linker for activation of T cells	NaturalKiller_Cell_Cytotoxicity
LBP	3929	lipopolysaccharide binding protein	Antimicrobials
LCK	3932	lymphocyte-specific protein tyrosine kinase	NaturalKiller_Cell_Cytotoxicity
LCN1	3933	lipocalin 1 (tear prealbumin)	Antimicrobials
LCN10	414332	lipocalin 10	Antimicrobials
LCN12	286256	lipocalin 12	Antimicrobials
LCN2	3934	lipocalin 2	Antimicrobials
LCN6	158062	lipocalin 6	Antimicrobials
LCN8	138307	lipocalin 8	Antimicrobials
LCN9	392399	lipocalin 9	Antimicrobials
LCP2	3937	lymphocyte cytosolic protein 2 (SH2 domain containing leukocyte protein of 76kDa)	NaturalKiller_Cell_Cytotoxicity
LEAP2	116842	liver expressed antimicrobial peptide 2	Antimicrobials
LECT2	3950	leukocyte cell-derived chemotaxin 2	Chemokines
LEFTY1	10637	left-right determination factor 1	Cytokines
LEFTY2	7044	left-right determination factor 2	Cytokines
LEP	3952	leptin	Antimicrobials
LEPR	3953	leptin receptor	Cytokine_Receptors
LGMN	5641	legumain	Antigen_Processing_and_Presentation
LGR4	55366	leucine-rich repeat-containing G protein-coupled receptor 4	Cytokine_Receptors
LGR5	8549	leucine-rich repeat-containing G protein-coupled receptor 5	Cytokine_Receptors
LGR6	59352	leucine-rich repeat-containing G protein-coupled receptor 6	Cytokine_Receptors
LHB	3972	luteinizing hormone beta polypeptide	Cytokines
LHCGR	3973	luteinizing hormone/choriogonadotropin receptor	Cytokine_Receptors
LIF	3976	leukemia inhibitory factor (cholinergic differentiation factor)	Cytokines
LIFR	3977	leukemia inhibitory factor receptor alpha	Cytokine_Receptors
LILRB3	11025	leukocyte immunoglobulin-like receptor, subfamily B (with TM and ITIM domains), member 3	BCRSignalingPathway
LIMS1	3987	LIM and senescent cell antigen-like domains 1	Antimicrobials
LMBR1	64327	limb region 1 homolog (mouse)	Antimicrobials
LMBR1L	55716	limb region 1 homolog (mouse)-like	Antimicrobials
LOC652578	652578	similar to Fc fragment of IgG, low affinity IIIa, receptor for (CD16)	NaturalKiller_Cell_Cytotoxicity
LOC728358	728358	defensin, alpha 1	Antimicrobials
LPA	4018	lipoprotein, Lp(a)	Antimicrobials
LRP1	4035	low density lipoprotein-related protein 1 (alpha-2-macroglobulin receptor)	Antimicrobials
LRSAM1	90678	leucine rich repeat and sterile alpha motif containing 1	Cytokines
LTA	4049	lymphotoxin alpha (TNF superfamily, member 1)	Antigen_Processing_and_Presentation
LTB	4050	lymphotoxin beta (TNF superfamily, member 3)	Cytokines
LTB4R	1241	leukotriene B4 receptor	Antimicrobials
LTB4R2	56413	leukotriene B4 receptor 2	Chemokine_Receptors
LTBP1	4052	latent transforming growth factor beta binding protein 1	Antimicrobials
LTBP3	4054	latent transforming growth factor beta binding protein 3	Cytokines
LTBP4	8425	latent transforming growth factor beta binding protein 4	Cytokines
LTBR	4055	lymphotoxin beta receptor (TNFR superfamily, member 3)	Cytokine_Receptors
LTF	4057	lactotransferrin	Antimicrobials
LYN	4067	v-yes-1 Yamaguchi sarcoma viral related oncogene homolog	BCRSignalingPathway
LYZ	4069	lysozyme (renal amyloidosis)	Antimicrobials
MALT1	10892	mucosa associated lymphoid tissue lymphoma translocation gene 1	BCRSignalingPathway
MAP2K1	5604	mitogen-activated protein kinase kinase 1	Antimicrobials
MAP2K2	5605	mitogen-activated protein kinase kinase 2	Antimicrobials
MAP3K14	9020	mitogen-activated protein kinase kinase kinase 14	TCRsignalingPathway
MAP3K8	1326	mitogen-activated protein kinase kinase kinase 8	TCRsignalingPathway
MAPK1	5594	mitogen-activated protein kinase 1	Antimicrobials
MAPK14	1432	mitogen-activated protein kinase 14	Antimicrobials
MAPK3	5595	mitogen-activated protein kinase 3	Antimicrobials
MAPK8	5599	mitogen-activated protein kinase 8	Antimicrobials
MAPT	4137	microtubule-associated protein tau	Antimicrobials
MARCO	8685	macrophage receptor with collagenous structure	Antimicrobials
MASP1	5648	mannan-binding lectin serine peptidase 1 (C4/C2 activating component of Ra-reactive factor)	Antimicrobials
MASP2	10747	mannan-binding lectin serine peptidase 2	Antimicrobials
MBL2	4153	mannose-binding lectin (protein C) 2, soluble (opsonic defect)	Antimicrobials
MC1R	4157	melanocortin 1 receptor (alpha melanocyte stimulating hormone receptor)	Cytokine_Receptors
MC2R	4158	melanocortin 2 receptor (adrenocorticotropic hormone)	Cytokine_Receptors
MC3R	4159	melanocortin 3 receptor	Cytokine_Receptors
MC4R	4160	melanocortin 4 receptor	Cytokine_Receptors
MCHR1	2847	melanin-concentrating hormone receptor 1	Cytokine_Receptors
MCHR2	84539	melanin-concentrating hormone receptor 2	Cytokine_Receptors
MDK	4192	midkine (neurite growth-promoting factor 2)	Cytokines
MET	4233	met proto-oncogene (hepatocyte growth factor receptor)	Cytokine_Receptors
MIA	8190	melanoma inhibitory activity	Cytokines
MICA	4276	MHC class I polypeptide-related sequence A	Antigen_Processing_and_Presentation
MICB	4277	MHC class I polypeptide-related sequence B	Antigen_Processing_and_Presentation
MIF	4282	macrophage migration inhibitory factor (glycosylation-inhibiting factor)	Antimicrobials
MLN	4295	motilin	Cytokines
MLNR	2862	motilin receptor	Cytokine_Receptors
MMP12	4321	matrix metallopeptidase 12 (macrophage elastase)	Antimicrobials
MMP9	4318	matrix metallopeptidase 9 (gelatinase B, 92kDa gelatinase, 92kDa type IV collagenase)	Antimicrobials
MPL	4352	myeloproliferative leukemia virus oncogene	Cytokine_Receptors
MPO	4353	myeloperoxidase	Antimicrobials
MR1	3140	major histocompatibility complex, class I-related	Antigen_Processing_and_Presentation
MSR1	4481	macrophage scavenger receptor 1	Antimicrobials
MSTN	2660	myostatin	Cytokines
MTNR1A	4543	melatonin receptor 1A	Cytokine_Receptors
MTNR1B	4544	melatonin receptor 1B	Cytokine_Receptors
MUC4	4585	mucin 4, cell surface associated	Antimicrobials
MUC5AC	4586	mucin 5AC, oligomeric mucus/gel-forming	Antimicrobials
MX1	4599	myxovirus (influenza virus) resistance 1, interferon-inducible protein p78 (mouse)	Antimicrobials
MX2	4600	myxovirus (influenza virus) resistance 2 (mouse)	Antimicrobials
NAMPT	10135	nicotinamide phosphoribosyltransferase	Cytokines
NCK1	4690	NCK adaptor protein 1	TCRsignalingPathway
NCK2	8440	NCK adaptor protein 2	TCRsignalingPathway
NCR1	9437	natural cytotoxicity triggering receptor 1	NaturalKiller_Cell_Cytotoxicity
NCR2	9436	natural cytotoxicity triggering receptor 2	NaturalKiller_Cell_Cytotoxicity
NCR3	259197	natural cytotoxicity triggering receptor 3	NaturalKiller_Cell_Cytotoxicity
NDP	4693	Norrie disease (pseudoglioma)	Cytokines
NDRG1	10397	N-myc downstream regulated 1	Antimicrobials
NEDD4	4734	neural precursor cell expressed, developmentally down-regulated 4	Antimicrobials
NENF	29937	neuron derived neurotrophic factor	Cytokines
NEO1	4756	neogenin homolog 1 (chicken)	Antimicrobials
NFAT5	10725	nuclear factor of activated T-cells 5, tonicity-responsive	BCRSignalingPathway
NFATC1	4772	nuclear factor of activated T-cells, cytoplasmic, calcineurin-dependent 1	BCRSignalingPathway
NFATC2	4773	nuclear factor of activated T-cells, cytoplasmic, calcineurin-dependent 2	BCRSignalingPathway
NFATC3	4775	nuclear factor of activated T-cells, cytoplasmic, calcineurin-dependent 3	BCRSignalingPathway
NFATC4	4776	nuclear factor of activated T-cells, cytoplasmic, calcineurin-dependent 4	BCRSignalingPathway
NFKB1	4790	nuclear factor of kappa light polypeptide gene enhancer in B-cells 1	Antimicrobials
NFKBIA	4792	nuclear factor of kappa light polypeptide gene enhancer in B-cells inhibitor, alpha	BCRSignalingPathway
NFKBIB	4793	nuclear factor of kappa light polypeptide gene enhancer in B-cells inhibitor, beta	BCRSignalingPathway
NFKBIE	4794	nuclear factor of kappa light polypeptide gene enhancer in B-cells inhibitor, epsilon	BCRSignalingPathway
NFKBIZ	64332	nuclear factor of kappa light polypeptide gene enhancer in B-cells inhibitor, zeta	Antimicrobials
NFYA	4800	nuclear transcription factor Y, alpha	Antigen_Processing_and_Presentation
NFYB	4801	nuclear transcription factor Y, beta	Antigen_Processing_and_Presentation
NFYC	4802	nuclear transcription factor Y, gamma	Antigen_Processing_and_Presentation
NGF	4803	nerve growth factor (beta polypeptide)	Cytokines
NGFR	4804	nerve growth factor receptor (TNFR superfamily, member 16)	Cytokine_Receptors
NLRX1	79671	NLR family member X1	Antimicrobials
NMB	4828	neuromedin B	Cytokines
NMBR	4829	neuromedin B receptor	Cytokine_Receptors
NOD1	10392	nucleotide-binding oligomerization domain containing 1	Antimicrobials
NOD2	64127	nucleotide-binding oligomerization domain containing 2	Antimicrobials
NODAL	4838	nodal homolog (mouse)	Cytokines
NOS1	4842	nitric oxide synthase 1 (neuronal)	Antimicrobials
NOV	4856	nephroblastoma overexpressed gene	Cytokines
NOX1	27035	NADPH oxidase 1	Antimicrobials
NOX3	50508	NADPH oxidase 3	Antimicrobials
NOX4	50507	NADPH oxidase 4	Antimicrobials
NOX5	79400	NADPH oxidase, EF-hand calcium binding domain 5	Antimicrobials
NPFF	8620	neuropeptide FF-amide peptide precursor	Cytokines
NPPA	4878	natriuretic peptide precursor A	Cytokines
NPPB	4879	natriuretic peptide precursor B	Cytokines
NPPC	4880	natriuretic peptide precursor C	Cytokines
NPR1	4881	natriuretic peptide receptor A/guanylate cyclase A (atrionatriuretic peptide receptor A)	Cytokine_Receptors
NPR3	4883	natriuretic peptide receptor C/guanylate cyclase C (atrionatriuretic peptide receptor C)	Cytokine_Receptors
NPY	4852	neuropeptide Y	Cytokines
NR0B1	190	nuclear receptor subfamily 0, group B, member 1	Cytokine_Receptors
NR0B2	8431	nuclear receptor subfamily 0, group B, member 2	Cytokine_Receptors
NR1D1	9572	nuclear receptor subfamily 1, group D, member 1	Cytokine_Receptors
NR1D2	9975	nuclear receptor subfamily 1, group D, member 2	Cytokine_Receptors
NR1H2	7376	nuclear receptor subfamily 1, group H, member 2	Cytokine_Receptors
NR1H3	10062	nuclear receptor subfamily 1, group H, member 3	Cytokine_Receptors
NR1H4	9971	nuclear receptor subfamily 1, group H, member 4	Cytokine_Receptors
NR1I2	8856	nuclear receptor subfamily 1, group I, member 2	Cytokine_Receptors
NR1I3	9970	nuclear receptor subfamily 1, group I, member 3	Cytokine_Receptors
NR2C1	7181	nuclear receptor subfamily 2, group C, member 1	Cytokine_Receptors
NR2C2	7182	nuclear receptor subfamily 2, group C, member 2	Cytokine_Receptors
NR2E1	7101	nuclear receptor subfamily 2, group E, member 1	Cytokine_Receptors
NR2E3	10002	nuclear receptor subfamily 2, group E, member 3	Cytokine_Receptors
NR2F1	7025	nuclear receptor subfamily 2, group F, member 1	Cytokine_Receptors
NR2F2	7026	nuclear receptor subfamily 2, group F, member 2	Cytokine_Receptors
NR2F6	2063	nuclear receptor subfamily 2, group F, member 6	Cytokine_Receptors
NR3C1	2908	nuclear receptor subfamily 3, group C, member 1 (glucocorticoid receptor)	Cytokine_Receptors
NR3C2	4306	nuclear receptor subfamily 3, group C, member 2	Cytokine_Receptors
NR4A1	3164	nuclear receptor subfamily 4, group A, member 1	Cytokine_Receptors
NR4A2	4929	nuclear receptor subfamily 4, group A, member 2	Cytokine_Receptors
NR4A3	8013	nuclear receptor subfamily 4, group A, member 3	Cytokine_Receptors
NR5A1	2516	nuclear receptor subfamily 5, group A, member 1	Cytokine_Receptors
NR5A2	2494	nuclear receptor subfamily 5, group A, member 2	Cytokine_Receptors
NR6A1	2649	nuclear receptor subfamily 6, group A, member 1	Cytokine_Receptors
NRAS	4893	neuroblastoma RAS viral (v-ras) oncogene homolog	BCRSignalingPathway
NRG1	3084	neuregulin 1	Cytokines
NRG2	9542	neuregulin 2	Cytokines
NRG3	10718	neuregulin 3	Cytokines
NRG4	145957	neuregulin 4	Cytokines
NRP1	8829	neuropilin 1	Cytokine_Receptors
NRP2	8828	neuropilin 2	Cytokine_Receptors
NRTN	4902	neurturin	Cytokines
NTF3	4908	neurotrophin 3	Cytokines
NTS	4922	neurotensin	Cytokines
NUDT6	11162	nudix (nucleoside diphosphate linked moiety X)-type motif 6	Cytokines
OAS1	4938	2',5'-oligoadenylate synthetase 1, 40/46kDa	Antimicrobials
OASL	8638	2'-5'-oligoadenylate synthetase-like	Antimicrobials
OBP2A	29991	odorant binding protein 2A	Antimicrobials
OBP2B	29989	odorant binding protein 2B	Antimicrobials
OGFR	11054	opioid growth factor receptor	Cytokine_Receptors
OGN	4969	osteoglycin	Cytokines
OLR1	4973	oxidized low density lipoprotein (lectin-like) receptor 1	Antimicrobials
OPRD1	4985	opioid receptor, delta 1	Cytokine_Receptors
OPRK1	4986	opioid receptor, kappa 1	Cytokine_Receptors
OPRL1	4987	opiate receptor-like 1	Cytokine_Receptors
OPRM1	4988	opioid receptor, mu 1	Cytokine_Receptors
ORM1	5004	orosomucoid 1	Antimicrobials
ORM2	5005	orosomucoid 2	Antimicrobials
OSGIN1	29948	oxidative stress induced growth inhibitor 1	Cytokines
OSM	5008	oncostatin M	Cytokines
OSMR	9180	oncostatin M receptor	Cytokine_Receptors
OSTN	344901	osteocrin	Cytokines
OXT	5020	oxytocin, prepropeptide	Cytokines
OXTR	5021	oxytocin receptor	Cytokine_Receptors
P11	8909	26 serine protease	Cytokines
PAEP	5047	progestagen-associated endometrial protein	Antimicrobials
PAK1	5058	p21 protein (Cdc42/Rac)-activated kinase 1	NaturalKiller_Cell_Cytotoxicity
PAK2	5062	p21 protein (Cdc42/Rac)-activated kinase 2	TCRsignalingPathway
PAK3	5063	p21 protein (Cdc42/Rac)-activated kinase 3	TCRsignalingPathway
PAK4	10298	p21 protein (Cdc42/Rac)-activated kinase 4	TCRsignalingPathway
PAK6	56924	p21 protein (Cdc42/Rac)-activated kinase 6	TCRsignalingPathway
PAK7	57144	p21 protein (Cdc42/Rac)-activated kinase 7	TCRsignalingPathway
PCSK1	5122	proprotein convertase subtilisin/kexin type 1	Antimicrobials
PCSK2	5126	proprotein convertase subtilisin/kexin type 2	Antimicrobials
PDCD1	5133	programmed cell death 1	Antimicrobials
PDF	64146	peptide deformylase (mitochondrial)	Antimicrobials
PDGFA	5154	platelet-derived growth factor alpha polypeptide	Cytokines
PDGFB	5155	platelet-derived growth factor beta polypeptide (simian sarcoma viral (v-sis) oncogene homolog)	Cytokines
PDGFC	56034	platelet derived growth factor C	Cytokines
PDGFD	80310	platelet derived growth factor D	Cytokines
PDGFRA	5156	platelet-derived growth factor receptor, alpha polypeptide	Antimicrobials
PDGFRB	5159	platelet-derived growth factor receptor, beta polypeptide	Antimicrobials
PDGFRL	5157	platelet-derived growth factor receptor-like	Cytokines
PDIA2	64714	protein disulfide isomerase family A, member 2	Antigen_Processing_and_Presentation
PDIA3	2923	protein disulfide isomerase family A, member 3	Antigen_Processing_and_Presentation
PDK1	5163	pyruvate dehydrogenase kinase, isozyme 1	TCRsignalingPathway
PDYN	5173	prodynorphin	Antimicrobials
PENK	5179	proenkephalin	Antimicrobials
PF4	5196	platelet factor 4	Antimicrobials
PF4V1	5197	platelet factor 4 variant 1	Antimicrobials
PGC	5225	progastricsin (pepsinogen C)	Antimicrobials
PGF	5228	placental growth factor	Cytokines
PGLYRP1	8993	peptidoglycan recognition protein 1	Antimicrobials
PGLYRP2	114770	peptidoglycan recognition protein 2	Antimicrobials
PGLYRP3	114771	peptidoglycan recognition protein 3	Antimicrobials
PGLYRP4	57115	peptidoglycan recognition protein 4	Antimicrobials
PGR	5241	progesterone receptor	Cytokine_Receptors
PGRMC2	10424	progesterone receptor membrane component 2	Cytokine_Receptors
PI15	51050	peptidase inhibitor 15	Antimicrobials
PI3	5266	peptidase inhibitor 3, skin-derived	Antimicrobials
PIK3CA	5290	phosphoinositide-3-kinase, catalytic, alpha polypeptide	BCRSignalingPathway
PIK3CB	5291	phosphoinositide-3-kinase, catalytic, beta polypeptide	BCRSignalingPathway
PIK3CD	5293	phosphoinositide-3-kinase, catalytic, delta polypeptide	BCRSignalingPathway
PIK3CG	5294	phosphoinositide-3-kinase, catalytic, gamma polypeptide	Antimicrobials
PIK3R1	5295	phosphoinositide-3-kinase, regulatory subunit 1 (alpha)	BCRSignalingPathway
PIK3R2	5296	phosphoinositide-3-kinase, regulatory subunit 2 (beta)	BCRSignalingPathway
PIK3R3	8503	phosphoinositide-3-kinase, regulatory subunit 3 (gamma)	BCRSignalingPathway
PIK3R5	23533	phosphoinositide-3-kinase, regulatory subunit 5	BCRSignalingPathway
PLA2G2A	5320	phospholipase A2, group IIA (platelets, synovial fluid)	Antimicrobials
PLAU	5328	plasminogen activator, urokinase	Antimicrobials
PLAUR	5329	plasminogen activator, urokinase receptor	Chemokine_Receptors
PLCG1	5335	phospholipase C, gamma 1	NaturalKiller_Cell_Cytotoxicity
PLCG2	5336	phospholipase C, gamma 2 (phosphatidylinositol-specific)	BCRSignalingPathway
PLSCR1	5359	phospholipid scramblase 1	Antimicrobials
PLTP	5360	phospholipid transfer protein	Antimicrobials
PLUNC	51297	palate, lung and nasal epithelium associated	Antimicrobials
PLXNA1	5361	plexin A1	Chemokine_Receptors
PLXNA2	5362	plexin A2	Chemokine_Receptors
PLXNA3	55558	plexin A3	Chemokine_Receptors
PLXNB1	5364	plexin B1	Chemokine_Receptors
PLXNB2	23654	plexin B2	Chemokine_Receptors
PLXNB3	5365	plexin B3	Chemokine_Receptors
PLXNC1	10154	plexin C1	Chemokine_Receptors
PLXND1	23129	plexin D1	Chemokine_Receptors
PMCH	5367	pro-melanin-concentrating hormone	Cytokines
PML	5371	promyelocytic leukemia	Antimicrobials
PMP2	5375	peripheral myelin protein 2	Antimicrobials
PNOC	5368	prepronociceptin	Cytokines
POMC	5443	proopiomelanocortin	Cytokines
PPARA	5465	peroxisome proliferator-activated receptor alpha	Cytokine_Receptors
PPARD	5467	peroxisome proliferator-activated receptor delta	Cytokine_Receptors
PPARG	5468	peroxisome proliferator-activated receptor gamma	Antimicrobials
PPBP	5473	pro-platelet basic protein (chemokine (C-X-C motif) ligand 7)	Antimicrobials
PPIA	5478	peptidylprolyl isomerase A (cyclophilin A)	Antimicrobials
PPP3CA	5530	protein phosphatase 3 (formerly 2B), catalytic subunit, alpha isoform	BCRSignalingPathway
PPP3CB	5532	protein phosphatase 3 (formerly 2B), catalytic subunit, beta isoform	BCRSignalingPathway
PPP3CC	5533	protein phosphatase 3 (formerly 2B), catalytic subunit, gamma isoform	BCRSignalingPathway
PPP3R1	5534	protein phosphatase 3 (formerly 2B), regulatory subunit B, alpha isoform	BCRSignalingPathway
PPP3R2	5535	protein phosphatase 3 (formerly 2B), regulatory subunit B, beta isoform	BCRSignalingPathway
PPY	5539	pancreatic polypeptide	Cytokines
PRDX1	5052	peroxiredoxin 1	Antimicrobials
PRDX2	7001	peroxiredoxin 2	Antimicrobials
PRF1	5551	perforin 1 (pore forming protein)	NaturalKiller_Cell_Cytotoxicity
PRKCA	5578	protein kinase C, alpha	NaturalKiller_Cell_Cytotoxicity
PRKCG	5582	protein kinase C, gamma	NaturalKiller_Cell_Cytotoxicity
PRKCQ	5588	protein kinase C, theta	TCRsignalingPathway
PRL	5617	prolactin	Cytokines
PRLH	51052	prolactin releasing hormone	Cytokines
PRLHR	2834	prolactin releasing hormone receptor	Cytokine_Receptors
PRLR	5618	prolactin receptor	Cytokine_Receptors
PROC	5624	protein C (inactivator of coagulation factors Va and VIIIa)	Antimicrobials
PROCR	10544	protein C receptor, endothelial (EPCR)	Antigen_Processing_and_Presentation
PROK1	84432	prokineticin 1	Cytokines
PROK2	60675	prokineticin 2	Chemokines
PRTN3	5657	proteinase 3	Antimicrobials
PSMB8	5696	proteasome (prosome, macropain) subunit, beta type, 8 (large multifunctional peptidase 7)	Antigen_Processing_and_Presentation
PSMC1	5700	proteasome (prosome, macropain) 26S subunit, ATPase, 1	Antigen_Processing_and_Presentation
PSMC2	5701	proteasome (prosome, macropain) 26S subunit, ATPase, 2	Antigen_Processing_and_Presentation
PSMC3	5702	proteasome (prosome, macropain) 26S subunit, ATPase, 3	Antigen_Processing_and_Presentation
PSMC4	5704	proteasome (prosome, macropain) 26S subunit, ATPase, 4	Antigen_Processing_and_Presentation
PSMC5	5705	proteasome (prosome, macropain) 26S subunit, ATPase, 5	Antigen_Processing_and_Presentation
PSMC6	5706	proteasome (prosome, macropain) 26S subunit, ATPase, 6	Antigen_Processing_and_Presentation
PSMD1	5707	proteasome (prosome, macropain) 26S subunit, non-ATPase, 1	Antigen_Processing_and_Presentation
PSMD10	5716	proteasome (prosome, macropain) 26S subunit, non-ATPase, 10	Antigen_Processing_and_Presentation
PSMD11	5717	proteasome (prosome, macropain) 26S subunit, non-ATPase, 11	Antigen_Processing_and_Presentation
PSMD13	5719	proteasome (prosome, macropain) 26S subunit, non-ATPase, 13	Antigen_Processing_and_Presentation
PSMD14	10213	proteasome (prosome, macropain) 26S subunit, non-ATPase, 14	Antigen_Processing_and_Presentation
PSMD2	5708	proteasome (prosome, macropain) 26S subunit, non-ATPase, 2	Antigen_Processing_and_Presentation
PSMD3	5709	proteasome (prosome, macropain) 26S subunit, non-ATPase, 3	Antigen_Processing_and_Presentation
PSMD4	5710	proteasome (prosome, macropain) 26S subunit, non-ATPase, 4	Antigen_Processing_and_Presentation
PSMD5	5711	proteasome (prosome, macropain) 26S subunit, non-ATPase, 5	Antigen_Processing_and_Presentation
PSMD6	9861	proteasome (prosome, macropain) 26S subunit, non-ATPase, 6	Antigen_Processing_and_Presentation
PSMD7	5713	proteasome (prosome, macropain) 26S subunit, non-ATPase, 7	Antigen_Processing_and_Presentation
PSMD8	5714	proteasome (prosome, macropain) 26S subunit, non-ATPase, 8	Antigen_Processing_and_Presentation
PSME1	5720	proteasome (prosome, macropain) activator subunit 1 (PA28 alpha)	Antigen_Processing_and_Presentation
PSME2	5721	proteasome (prosome, macropain) activator subunit 2 (PA28 beta)	Antigen_Processing_and_Presentation
PSME3	10197	proteasome (prosome, macropain) activator subunit 3 (PA28 gamma; Ki)	Antigen_Processing_and_Presentation
PSPN	5623	persephin	Cytokines
PTAFR	5724	platelet-activating factor receptor	Chemokine_Receptors
PTGDR	5729	prostaglandin D2 receptor (DP)	Antimicrobials
PTGDS	5730	prostaglandin D2 synthase 21kDa (brain)	Antimicrobials
PTGER1	5731	prostaglandin E receptor 1 (subtype EP1), 42kDa	Cytokine_Receptors
PTGER2	5732	prostaglandin E receptor 2 (subtype EP2), 53kDa	Cytokine_Receptors
PTGER3	5733	prostaglandin E receptor 3 (subtype EP3)	Cytokine_Receptors
PTGER4	5734	prostaglandin E receptor 4 (subtype EP4)	Cytokine_Receptors
PTGFR	5737	prostaglandin F receptor (FP)	Cytokine_Receptors
PTGS2	5743	prostaglandin-endoperoxide synthase 2 (prostaglandin G/H synthase and cyclooxygenase)	Antimicrobials
PTH	5741	parathyroid hormone	Cytokines
PTH2	113091	parathyroid hormone 2	Cytokines
PTH2R	5746	parathyroid hormone 2 receptor	Cytokine_Receptors
PTHLH	5744	parathyroid hormone-like hormone	Cytokines
PTK2	5747	PTK2 protein tyrosine kinase 2	Antimicrobials
PTK2B	2185	PTK2B protein tyrosine kinase 2 beta	Antimicrobials
PTN	5764	pleiotrophin	Cytokines
PTPN11	5781	protein tyrosine phosphatase, non-receptor type 11	NaturalKiller_Cell_Cytotoxicity
PTPN6	5777	protein tyrosine phosphatase, non-receptor type 6	BCRSignalingPathway
PTPRC	5788	protein tyrosine phosphatase, receptor type, C	TCRsignalingPathway
PTX3	5806	pentraxin-related gene, rapidly induced by IL-1 beta	Antimicrobials
PYY	5697	peptide YY	Cytokines
QRFP	347148	pyroglutamylated RFamide peptide	Cytokines
R3HDML	140902	R3H domain containing-like	Antimicrobials
RABEP1	9135	rabaptin, RAB GTPase binding effector protein 1	Cytokines
RABEP2	79874	rabaptin, RAB GTPase binding effector protein 2	Cytokines
RAC1	5879	ras-related C3 botulinum toxin substrate 1 (rho family, small GTP binding protein Rac1)	BCRSignalingPathway
RAC2	5880	ras-related C3 botulinum toxin substrate 2 (rho family, small GTP binding protein Rac2)	BCRSignalingPathway
RAC3	5881	ras-related C3 botulinum toxin substrate 3 (rho family, small GTP binding protein Rac3)	BCRSignalingPathway
RAET1E	135250	retinoic acid early transcript 1E	Antigen_Processing_and_Presentation
RAET1G	353091	retinoic acid early transcript 1G	Antigen_Processing_and_Presentation
RAET1L	154064	retinoic acid early transcript 1L	Antigen_Processing_and_Presentation
RAF1	5894	v-raf-1 murine leukemia viral oncogene homolog 1	NaturalKiller_Cell_Cytotoxicity
RARA	5914	retinoic acid receptor, alpha	Cytokine_Receptors
RARB	5915	retinoic acid receptor, beta	Cytokine_Receptors
RARG	5916	retinoic acid receptor, gamma	Cytokine_Receptors
RARRES3	5920	retinoic acid receptor responder (tazarotene induced) 3	Antimicrobials
RASGRP1	10125	RAS guanyl releasing protein 1 (calcium and DAG-regulated)	TCRsignalingPathway
RASGRP3	25780	RAS guanyl releasing protein 3 (calcium and DAG-regulated)	BCRSignalingPathway
RBP1	5947	retinol binding protein 1, cellular	Antimicrobials
RBP2	5948	retinol binding protein 2, cellular	Antimicrobials
RBP4	5950	retinol binding protein 4, plasma	Antimicrobials
RBP5	83758	retinol binding protein 5, cellular	Antimicrobials
RBP7	116362	retinol binding protein 7, cellular	Antimicrobials
REG1A	5967	regenerating islet-derived 1 alpha	Cytokines
REG3G	130120	regenerating islet-derived 3 gamma	Antimicrobials
RELA	5970	v-rel reticuloendotheliosis viral oncogene homolog A (avian)	Antimicrobials
RELB	5971	v-rel reticuloendotheliosis viral oncogene homolog B	Antigen_Processing_and_Presentation
RETN	56729	resistin	Cytokines
RETNLB	84666	resistin like beta	Cytokines
RFX5	5993	regulatory factor X, 5 (influences HLA class II expression)	Antigen_Processing_and_Presentation
RFXANK	8625	regulatory factor X-associated ankyrin-containing protein	Antigen_Processing_and_Presentation
RFXAP	5994	regulatory factor X-associated protein	Antigen_Processing_and_Presentation
RHOA	387	ras homolog gene family, member A	TCRsignalingPathway
RLN1	6013	relaxin 1	Cytokines
RLN2	6019	relaxin 2	Cytokines
RLN3	117579	relaxin 3	Cytokines
RN7SL1	6029	RNA, 7SL, cytoplasmic 1	Antimicrobials
RNASE2	6036	ribonuclease, RNase A family, 2 (liver, eosinophil-derived neurotoxin)	Antimicrobials
RNASE3	6037	ribonuclease, RNase A family, 3 (eosinophil cationic protein)	Antimicrobials
RNASE7	84659	ribonuclease, RNase A family, 7	Antimicrobials
RNASEL	6041	ribonuclease L (2',5'-oligoisoadenylate synthetase-dependent)	Antimicrobials
ROBO1	6091	roundabout, axon guidance receptor, homolog 1 (Drosophila)	Chemokine_Receptors
ROBO2	6092	roundabout, axon guidance receptor, homolog 2 (Drosophila)	Chemokine_Receptors
ROBO3	64221	roundabout, axon guidance receptor, homolog 3 (Drosophila)	Antimicrobials
RORA	6095	RAR-related orphan receptor A	Cytokine_Receptors
RORB	6096	RAR-related orphan receptor B	Cytokine_Receptors
RORC	6097	RAR-related orphan receptor C	Cytokine_Receptors
RSAD2	91543	radical S-adenosyl methionine domain containing 2	Antimicrobials
RXFP1	59350	relaxin/insulin-like family peptide receptor 1	Cytokine_Receptors
RXFP3	51289	relaxin/insulin-like family peptide receptor 3	Chemokine_Receptors
RXRA	6256	retinoid X receptor, alpha	Cytokine_Receptors
RXRB	6257	retinoid X receptor, beta	Cytokine_Receptors
RXRG	6258	retinoid X receptor, gamma	Cytokine_Receptors
S100A1	6271	S100 calcium binding protein A1	Antimicrobials
S100A10	6281	S100 calcium binding protein A10	Antimicrobials
S100A11	6282	S100 calcium binding protein A11	Antimicrobials
S100A12	6283	S100 calcium binding protein A12	Antimicrobials
S100A13	6284	S100 calcium binding protein A13	Antimicrobials
S100A14	57402	S100 calcium binding protein A14	Antimicrobials
S100A16	140576	S100 calcium binding protein A16	Antimicrobials
S100A2	6273	S100 calcium binding protein A2	Antimicrobials
S100A3	6274	S100 calcium binding protein A3	Antimicrobials
S100A5	6276	S100 calcium binding protein A5	Antimicrobials
S100A6	6277	S100 calcium binding protein A6	Antimicrobials
S100A7	6278	S100 calcium binding protein A7	Antimicrobials
S100A7A	338324	S100 calcium binding protein A7A	Antimicrobials
S100A7L2	645922	S100 calcium binding protein A7-like 2	Antimicrobials
S100A8	6279	S100 calcium binding protein A8	Antimicrobials
S100A9	6280	S100 calcium binding protein A9	Antimicrobials
S100B	6285	S100 calcium binding protein B	Antimicrobials
S100G	795	S100 calcium binding protein G	Antimicrobials
S100P	6286	S100 calcium binding protein P	Antimicrobials
S100Z	170591	S100 calcium binding protein Z	Antimicrobials
SAA1	6288	serum amyloid A1	Chemokines
SAA2	6289	serum amyloid A2	Chemokines
SBDS	51119	Shwachman-Bodian-Diamond syndrome	Chemokines
SCG2	7857	secretogranin II (chromogranin C)	Cytokines
SCGB3A1	92304	secretoglobin, family 3A, member 1	Cytokines
SCT	6343	secretin	Cytokines
SCTR	6344	secretin receptor	Cytokine_Receptors
SCYE1	9255	small inducible cytokine subfamily E, member 1 (endothelial monocyte-activating)	Cytokines
SDC1	6382	syndecan 1	Cytokine_Receptors
SDC2	6383	syndecan 2	Cytokine_Receptors
SDC3	9672	syndecan 3	Cytokine_Receptors
SDC4	6385	syndecan 4	Cytokine_Receptors
SECTM1	6398	secreted and transmembrane 1	Cytokines
SEMA3A	10371	sema domain, immunoglobulin domain (Ig), short basic domain, secreted, (semaphorin) 3A	Chemokines
SEMA3B	7869	sema domain, immunoglobulin domain (Ig), short basic domain, secreted, (semaphorin) 3B	Chemokines
SEMA3C	10512	sema domain, immunoglobulin domain (Ig), short basic domain, secreted, (semaphorin) 3C	Chemokines
SEMA3D	223117	sema domain, immunoglobulin domain (Ig), short basic domain, secreted, (semaphorin) 3D	Chemokines
SEMA3E	9723	sema domain, immunoglobulin domain (Ig), short basic domain, secreted, (semaphorin) 3E	Chemokines
SEMA3F	6405	sema domain, immunoglobulin domain (Ig), short basic domain, secreted, (semaphorin) 3F	Chemokines
SEMA3G	56920	sema domain, immunoglobulin domain (Ig), short basic domain, secreted, (semaphorin) 3G	Chemokines
SEMA4A	64218	sema domain, immunoglobulin domain (Ig), transmembrane domain (TM) and short cytoplasmic domain, (semaphorin) 4A	Chemokines
SEMA4B	10509	sema domain, immunoglobulin domain (Ig), transmembrane domain (TM) and short cytoplasmic domain, (semaphorin) 4B	Chemokines
SEMA4C	54910	sema domain, immunoglobulin domain (Ig), transmembrane domain (TM) and short cytoplasmic domain, (semaphorin) 4C	Chemokines
SEMA4D	10507	sema domain, immunoglobulin domain (Ig), transmembrane domain (TM) and short cytoplasmic domain, (semaphorin) 4D	Chemokines
SEMA4F	10505	sema domain, immunoglobulin domain (Ig), transmembrane domain (TM) and short cytoplasmic domain, (semaphorin) 4F	Chemokines
SEMA4G	57715	sema domain, immunoglobulin domain (Ig), transmembrane domain (TM) and short cytoplasmic domain, (semaphorin) 4G	Chemokines
SEMA5A	9037	sema domain, seven thrombospondin repeats (type 1 and type 1-like), transmembrane domain (TM) and short cytoplasmic domain, (semaphorin) 5A	Chemokines
SEMA5B	54437	sema domain, seven thrombospondin repeats (type 1 and type 1-like), transmembrane domain (TM) and short cytoplasmic domain, (semaphorin) 5B	Chemokines
SEMA6A	57556	sema domain, transmembrane domain (TM), and cytoplasmic domain, (semaphorin) 6A	Chemokines
SEMA6B	10501	sema domain, transmembrane domain (TM), and cytoplasmic domain, (semaphorin) 6B	Chemokines
SEMA6C	10500	sema domain, transmembrane domain (TM), and cytoplasmic domain, (semaphorin) 6C	Chemokines
SEMA6D	80031	sema domain, transmembrane domain (TM), and cytoplasmic domain, (semaphorin) 6D	Chemokines
SEMA7A	8482	semaphorin 7A, GPI membrane anchor (John Milton Hagen blood group)	Chemokines
SEMG1	6406	semenogelin I	Antimicrobials
SEMG2	6407	semenogelin II	Antimicrobials
SERPINA3	12	serpin peptidase inhibitor, clade A (alpha-1 antiproteinase, antitrypsin), member 3	Antimicrobials
SERPIND1	3053	serpin peptidase inhibitor, clade D (heparin cofactor), member 1	Antimicrobials
SFTPA1	653509	surfactant protein A1	Antimicrobials
SFTPA1B	6435	surfactant protein A1B	Antimicrobials
SFTPA2	729238	surfactant protein A2	Antimicrobials
SFTPA2B	6436	surfactant protein A2B	Antimicrobials
SFTPD	6441	surfactant protein D	Antimicrobials
SH2D1A	4068	SH2 domain protein 1A	NaturalKiller_Cell_Cytotoxicity
SH2D1B	117157	SH2 domain containing 1B	NaturalKiller_Cell_Cytotoxicity
SH3BP2	6452	SH3-domain binding protein 2	NaturalKiller_Cell_Cytotoxicity
SHC1	6464	SHC (Src homology 2 domain containing) transforming protein 1	NaturalKiller_Cell_Cytotoxicity
SHC2	25759	SHC (Src homology 2 domain containing) transforming protein 2	NaturalKiller_Cell_Cytotoxicity
SHC3	53358	SHC (Src homology 2 domain containing) transforming protein 3	NaturalKiller_Cell_Cytotoxicity
SHC4	399694	SHC (Src homology 2 domain containing) family, member 4	NaturalKiller_Cell_Cytotoxicity
SHFM1	7979	split hand/foot malformation (ectrodactyly) type 1	Antigen_Processing_and_Presentation
SKIV2L	6499	superkiller viralicidic activity 2-like (S. cerevisiae)	Antimicrobials
SLC10A2	6555	solute carrier family 10 (sodium/bile acid cotransporter family), member 2	Antigen_Processing_and_Presentation
SLC11A1	6556	solute carrier family 11 (proton-coupled divalent metal ion transporters), member 1	Antimicrobials
SLC22A17	51310	solute carrier family 22, member 17	Antimicrobials
SLC29A3	55315	solute carrier family 29 (nucleoside transporters), member 3	Antimicrobials
SLC40A1	30061	solute carrier family 40 (iron-regulated transporter), member 1	Antimicrobials
SLIT1	6585	slit homolog 1 (Drosophila)	Chemokines
SLIT2	9353	slit homolog 2 (Drosophila)	Chemokines
SLPI	6590	secretory leukocyte peptidase inhibitor	Antimicrobials
SLURP1	57152	secreted LY6/PLAUR domain containing 1	Cytokines
SOCS1	8651	suppressor of cytokine signaling 1	Antimicrobials
SOCS3	9021	suppressor of cytokine signaling 3	Antimicrobials
SOD1	6647	superoxide dismutase 1, soluble	Antimicrobials
SORT1	6272	sortilin 1	Cytokine_Receptors
SOS1	6654	son of sevenless homolog 1 (Drosophila)	NaturalKiller_Cell_Cytotoxicity
SOS2	6655	son of sevenless homolog 2 (Drosophila)	NaturalKiller_Cell_Cytotoxicity
SP1	6667	Sp1 transcription factor	Antimicrobials
SPAG11A	653423	sperm associated antigen 11A	Antimicrobials
SPAG11B	10407	sperm associated antigen 11B	Antimicrobials
SPINK5	11005	serine peptidase inhibitor, Kazal type 5	Antimicrobials
SPINLW1	57119	serine peptidase inhibitor-like, with Kunitz and WAP domains 1 (eppin)	Antimicrobials
SPP1	6696	secreted phosphoprotein 1	Cytokines
SRC	6714	v-src sarcoma (Schmidt-Ruppin A-2) viral oncogene homolog (avian)	Antimicrobials
SST	6750	somatostatin	Cytokines
SSTR1	6751	somatostatin receptor 1	Cytokine_Receptors
SSTR2	6752	somatostatin receptor 2	Cytokine_Receptors
SSTR5	6755	somatostatin receptor 5	Cytokine_Receptors
STAB2	55576	stabilin 2	Antimicrobials
STAT1	6772	signal transducer and activator of transcription 1, 91kDa	Antimicrobials
STAT3	6774	signal transducer and activator of transcription 3 (acute-phase response factor)	Antimicrobials
STC1	6781	stanniocalcin 1	Cytokines
STC2	8614	stanniocalcin 2	Cytokines
SYK	6850	spleen tyrosine kinase	BCRSignalingPathway
SYTL1	84958	synaptotagmin-like 1	Antimicrobials
TAC1	6863	tachykinin, precursor 1	Cytokines
TACR1	6869	tachykinin receptor 1	Cytokine_Receptors
TANK	10010	TRAF family member-associated NFKB activator	Antimicrobials
TAP1	6890	transporter 1, ATP-binding cassette, sub-family B (MDR/TAP)	Antigen_Processing_and_Presentation
TAP2	6891	transporter 2, ATP-binding cassette, sub-family B (MDR/TAP)	Antigen_Processing_and_Presentation
TAPBP	6892	TAP binding protein (tapasin)	Antigen_Processing_and_Presentation
TAPBPL	55080	TAP binding protein-like	Antigen_Processing_and_Presentation
TBK1	29110	TANK-binding kinase 1	Antimicrobials
TCF7L2	6934	transcription factor 7-like 2 (T-cell specific, HMG-box)	Antimicrobials
TCHHL1	126637	trichohyalin-like 1	Antimicrobials
TDGF1	6997	teratocarcinoma-derived growth factor 1	Cytokines
TDGF3	6998	teratocarcinoma-derived growth factor 3, pseudogene	Cytokines
TEC	7006	tec protein tyrosine kinase	TCRsignalingPathway
TEK	7010	TEK tyrosine kinase, endothelial	Cytokine_Receptors
TFR2	7036	transferrin receptor 2	Antimicrobials
TFRC	7037	transferrin receptor (p90, CD71)	Antimicrobials
TG	7038	thyroglobulin	Cytokines
TGFA	7039	transforming growth factor, alpha	Cytokines
TGFB1	7040	transforming growth factor, beta 1	Antimicrobials
TGFB2	7042	transforming growth factor, beta 2	Cytokines
TGFB3	7043	transforming growth factor, beta 3	Cytokines
TGFBR1	7046	transforming growth factor, beta receptor 1	Cytokine_Receptors
TGFBR2	7048	transforming growth factor, beta receptor II (70/80kDa)	Cytokine_Receptors
TGFBR3	7049	transforming growth factor, beta receptor III	Cytokine_Receptors
THBS1	7057	thrombospondin 1	Antigen_Processing_and_Presentation
THPO	7066	thrombopoietin	Cytokines
THRA	7067	thyroid hormone receptor, alpha (erythroblastic leukemia viral (v-erb-a) oncogene homolog, avian)	Cytokine_Receptors
THRB	7068	thyroid hormone receptor, beta (erythroblastic leukemia viral (v-erb-a) oncogene homolog 2, avian)	Cytokine_Receptors
TIE1	7075	tyrosine kinase with immunoglobulin-like and EGF-like domains 1	Cytokine_Receptors
TINAGL1	64129	tubulointerstitial nephritis antigen-like 1	Antimicrobials
TK2	7084	thymidine kinase 2, mitochondrial	Antimicrobials
TLR1	7096	toll-like receptor 1	Antimicrobials
TLR2	7097	toll-like receptor 2	Antimicrobials
TLR3	7098	toll-like receptor 3	Antimicrobials
TLR4	7099	toll-like receptor 4	Antimicrobials
TLR7	51284	toll-like receptor 7	Antimicrobials
TLR8	51311	toll-like receptor 8	Antimicrobials
TMEM173	340061	transmembrane protein 173	Antimicrobials
TMPRSS6	164656	transmembrane protease, serine 6	Antimicrobials
TMSB10	9168	thymosin beta 10	Antimicrobials
TMSB4X	7114	thymosin beta 4, X-linked	Antimicrobials
TMSB4Y	9087	thymosin beta 4, Y-linked	Antimicrobials
TNC	3371	tenascin C	Chemokines
TNF	7124	tumor necrosis factor (TNF superfamily, member 2)	Antimicrobials
TNFAIP3	7128	tumor necrosis factor, alpha-induced protein 3	Antimicrobials
TNFRSF10A	8797	tumor necrosis factor receptor superfamily, member 10a	Antimicrobials
TNFRSF10B	8795	tumor necrosis factor receptor superfamily, member 10b	Antimicrobials
TNFRSF10C	8794	tumor necrosis factor receptor superfamily, member 10c, decoy without an intracellular domain	Cytokine_Receptors
TNFRSF10D	8793	tumor necrosis factor receptor superfamily, member 10d, decoy with truncated death domain	Cytokine_Receptors
TNFRSF11A	8792	tumor necrosis factor receptor superfamily, member 11a, NFKB activator	Cytokine_Receptors
TNFRSF11B	4982	tumor necrosis factor receptor superfamily, member 11b	Cytokines
TNFRSF12A	51330	tumor necrosis factor receptor superfamily, member 12A	Cytokine_Receptors
TNFRSF13B	23495	tumor necrosis factor receptor superfamily, member 13B	Cytokine_Receptors
TNFRSF13C	115650	tumor necrosis factor receptor superfamily, member 13C	Cytokine_Receptors
TNFRSF14	8764	tumor necrosis factor receptor superfamily, member 14 (herpesvirus entry mediator)	Cytokine_Receptors
TNFRSF17	608	tumor necrosis factor receptor superfamily, member 17	Cytokine_Receptors
TNFRSF18	8784	tumor necrosis factor receptor superfamily, member 18	Cytokine_Receptors
TNFRSF19	55504	tumor necrosis factor receptor superfamily, member 19	Cytokine_Receptors
TNFRSF1A	7132	tumor necrosis factor receptor superfamily, member 1A	Cytokine_Receptors
TNFRSF1B	7133	tumor necrosis factor receptor superfamily, member 1B	Cytokine_Receptors
TNFRSF21	27242	tumor necrosis factor receptor superfamily, member 21	Cytokine_Receptors
TNFRSF25	8718	tumor necrosis factor receptor superfamily, member 25	Cytokine_Receptors
TNFRSF4	7293	tumor necrosis factor receptor superfamily, member 4	Cytokine_Receptors
TNFRSF6B	8771	tumor necrosis factor receptor superfamily, member 6b, decoy	Cytokine_Receptors
TNFRSF8	943	tumor necrosis factor receptor superfamily, member 8	Cytokine_Receptors
TNFRSF9	3604	tumor necrosis factor receptor superfamily, member 9	Cytokine_Receptors
TNFSF10	8743	tumor necrosis factor (ligand) superfamily, member 10	Antimicrobials
TNFSF11	8600	tumor necrosis factor (ligand) superfamily, member 11	Antimicrobials
TNFSF12	8742	tumor necrosis factor (ligand) superfamily, member 12	Cytokines
TNFSF13	8741	tumor necrosis factor (ligand) superfamily, member 13	Cytokines
TNFSF13B	10673	tumor necrosis factor (ligand) superfamily, member 13b	Cytokines
TNFSF14	8740	tumor necrosis factor (ligand) superfamily, member 14	Cytokines
TNFSF15	9966	tumor necrosis factor (ligand) superfamily, member 15	Cytokines
TNFSF18	8995	tumor necrosis factor (ligand) superfamily, member 18	Cytokines
TNFSF4	7292	tumor necrosis factor (ligand) superfamily, member 4	Antimicrobials
TNFSF8	944	tumor necrosis factor (ligand) superfamily, member 8	Cytokines
TNFSF9	8744	tumor necrosis factor (ligand) superfamily, member 9	Cytokines
TOR2A	27433	torsin family 2, member A	Cytokines
TPM2	7169	tropomyosin 2 (beta)	Antimicrobials
TPT1	7178	tumor protein, translationally-controlled 1	Antimicrobials
TRAF3	7187	TNF receptor-associated factor 3	Antimicrobials
TRH	7200	thyrotropin-releasing hormone	Cytokines
TRHR	7201	thyrotropin-releasing hormone receptor	Cytokine_Receptors
TRIM22	10346	tripartite motif-containing 22	Antimicrobials
TRIM27	5987	tripartite motif-containing 27	Antimicrobials
TRIM5	85363	tripartite motif-containing 5	Antimicrobials
TRPC4AP	26133	transient receptor potential cation channel, subfamily C, member 4 associated protein	Antigen_Processing_and_Presentation
TSHB	7252	thyroid stimulating hormone, beta	Cytokines
TSHR	7253	thyroid stimulating hormone receptor	Cytokine_Receptors
TSLP	85480	thymic stromal lymphopoietin	Cytokines
TUBB3	10381	tubulin, beta 3	Cytokine_Receptors
TXK	7294	TXK tyrosine kinase	Antimicrobials
TXLNA	200081	taxilin alpha	Cytokines
TYK2	7297	tyrosine kinase 2	Antimicrobials
TYROBP	7305	TYRO protein tyrosine kinase binding protein	NaturalKiller_Cell_Cytotoxicity
UBR1	197131	ubiquitin protein ligase E3 component n-recognin 1	Antigen_Processing_and_Presentation
UCN	7349	urocortin	Cytokines
UCN2	90226	urocortin 2	Cytokines
UCN3	114131	urocortin 3 (stresscopin)	Cytokines
ULBP1	80329	UL16 binding protein 1	Antigen_Processing_and_Presentation
ULBP3	79465	UL16 binding protein 3	Antigen_Processing_and_Presentation
UMODL1	89766	uromodulin-like 1	Antimicrobials
UNC93B1	81622	unc-93 homolog B1 (C. elegans)	Antimicrobials
UTS2	10911	urotensin 2	Cytokines
UTS2D	257313	urotensin 2 domain containing	Cytokines
VAV1	7409	vav 1 guanine nucleotide exchange factor	BCRSignalingPathway
VAV2	7410	vav 2 guanine nucleotide exchange factor	BCRSignalingPathway
VAV3	10451	vav 3 guanine nucleotide exchange factor	BCRSignalingPathway
VCAM1	7412	vascular cell adhesion molecule 1	Antimicrobials
VDR	7421	vitamin D (1,25- dihydroxyvitamin D3) receptor	Antimicrobials
VEGFA	7422	vascular endothelial growth factor A	Antimicrobials
VEGFB	7423	vascular endothelial growth factor B	Cytokines
VEGFC	7424	vascular endothelial growth factor C	Cytokines
VGF	7425	VGF nerve growth factor inducible	Cytokines
VIM	7431	vimentin	Antimicrobials
VIP	7432	vasoactive intestinal peptide	Cytokines
VIPR1	7433	vasoactive intestinal peptide receptor 1	Cytokine_Receptors
VIPR2	7434	vasoactive intestinal peptide receptor 2	Cytokine_Receptors
VTN	7448	vitronectin	Antimicrobials
WFDC2	10406	WAP four-disulfide core domain 2	Antimicrobials
WFIKKN1	117166	WAP, follistatin/kazal, immunoglobulin, kunitz and netrin domain containing 1	Antimicrobials
WNT5A	7474	wingless-type MMTV integration site family, member 5A	Antimicrobials
XCL1	6375	chemokine (C motif) ligand 1	Antimicrobials
XCL2	6846	chemokine (C motif) ligand 2	Antimicrobials
XCR1	2829	chemokine (C motif) receptor 1	Chemokine_Receptors
ZAP70	7535	zeta-chain (TCR) associated protein kinase 70kDa	NaturalKiller_Cell_Cytotoxicity
ZC3HAV1	56829	zinc finger CCCH-type, antiviral 1	Antimicrobials
ZC3HAV1L	92092	zinc finger CCCH-type, antiviral 1-like	Antimicrobials
ZYX	7791	zyxin	Antimicrobials
