# Supplementary material for: CD86 Molecule Might Be a Novel Immune-Related Prognostic Biomarker for Patients With Bladder Cancer by Bioinformatics and Experimental Assays
Source: Front Oncol. 2021 Aug 6;11:679851. doi: 10.3389/fonc.2021.679851 (PMC8378807; doi:10.3389/fonc.2021.679851)
Supplement: Supplementary file 3 [file Table_2.xlsx]

## Sheet: GO-BP DEGs
Table S2: GO biological processes of hub genes.
ID	Description	BgRatio	pvalue	p.adjust	qvalue	geneID	Count
GO:0002696	positive regulation of leukocyte activation	305/17913	1.53746e-19	1.991e-16	1.04547e-16	TNFSF13B/CTLA4/FCER1G/ICOS/HLA-DMB/HLA-DPA1/IL2RA/IL7R/IL12RB1/ITGB2/PTPRC/CCL2/CCL5/BTK/TYROBP/CD86/CD74	17
GO:0050867	positive regulation of cell activation	319/17913	3.29981e-19	2.13662e-16	1.12193e-16	TNFSF13B/CTLA4/FCER1G/ICOS/HLA-DMB/HLA-DPA1/IL2RA/IL7R/IL12RB1/ITGB2/PTPRC/CCL2/CCL5/BTK/TYROBP/CD86/CD74	17
GO:0042110	T cell activation	443/17913	2.93129e-18	1.26534e-15	6.64425e-16	TNFSF13B/CTLA4/ICOS/HLA-DMB/HLA-DPA1/IL2RA/IL7R/IL12RB1/ITGAL/ITK/PTPRC/CCL2/CCL5/CD3D/CD3G/CD8A/CD86/CD74	18
GO:0022409	positive regulation of cell-cell adhesion	251/17913	1.10685e-17	3.58343e-15	1.88165e-15	CXCL13/TNFSF13B/CTLA4/ICOS/HLA-DMB/HLA-DPA1/IL2RA/IL7R/IL12RB1/ITGB2/PTPRC/CCL2/CCL5/CD86/CD74	15
GO:0051251	positive regulation of lymphocyte activation	258/17913	1.67453e-17	4.33702e-15	2.27735e-15	TNFSF13B/CTLA4/ICOS/HLA-DMB/HLA-DPA1/IL2RA/IL7R/IL12RB1/PTPRC/CCL2/CCL5/BTK/TYROBP/CD86/CD74	15
GO:1903039	positive regulation of leukocyte cell-cell adhesion	214/17913	4.54057e-17	9.80005e-15	5.14597e-15	TNFSF13B/CTLA4/ICOS/HLA-DMB/HLA-DPA1/IL2RA/IL7R/IL12RB1/ITGB2/PTPRC/CCL2/CCL5/CD86/CD74	14
GO:0002694	regulation of leukocyte activation	492/17913	4.7789e-16	8.84097e-14	4.64236e-14	TNFSF13B/CTLA4/FCER1G/ICOS/HLA-DMB/HLA-DPA1/IL2RA/IL7R/IL12RB1/ITGB2/PTPRC/CCL2/CCL5/BTK/TYROBP/CD86/CD74	17
GO:0007159	leukocyte cell-cell adhesion	328/17913	6.04689e-16	9.73052e-14	5.10946e-14	TNFSF13B/CTLA4/ICOS/HLA-DMB/HLA-DPA1/IL2RA/IL7R/IL12RB1/ITGAL/ITGB2/PTPRC/CCL2/CCL5/CD86/CD74	15
GO:0050870	positive regulation of T cell activation	198/17913	6.76252e-16	9.73052e-14	5.10946e-14	TNFSF13B/CTLA4/ICOS/HLA-DMB/HLA-DPA1/IL2RA/IL7R/IL12RB1/PTPRC/CCL2/CCL5/CD86/CD74	13
GO:1903037	regulation of leukocyte cell-cell adhesion	295/17913	4.05163e-15	5.24686e-13	2.75511e-13	TNFSF13B/CTLA4/ICOS/HLA-DMB/HLA-DPA1/IL2RA/IL7R/IL12RB1/ITGB2/PTPRC/CCL2/CCL5/CD86/CD74	14
GO:0045785	positive regulation of cell adhesion	388/17913	7.22997e-15	8.10316e-13	4.25494e-13	CXCL13/TNFSF13B/CTLA4/ICOS/HLA-DMB/HLA-DPA1/IL2RA/IL7R/IL12RB1/ITGB2/PTPRC/CCL2/CCL5/CD86/CD74	15
GO:0022407	regulation of cell-cell adhesion	389/17913	7.50872e-15	8.10316e-13	4.25494e-13	CXCL13/TNFSF13B/CTLA4/ICOS/HLA-DMB/HLA-DPA1/IL2RA/IL7R/IL12RB1/ITGB2/PTPRC/CCL2/CCL5/CD86/CD74	15
GO:0051249	regulation of lymphocyte activation	401/17913	1.173e-14	1.16849e-12	6.13568e-13	TNFSF13B/CTLA4/ICOS/HLA-DMB/HLA-DPA1/IL2RA/IL7R/IL12RB1/PTPRC/CCL2/CCL5/BTK/TYROBP/CD86/CD74	15
GO:0070661	leukocyte proliferation	270/17913	3.7964e-14	3.51167e-12	1.84396e-12	TNFSF13B/CSF1R/CTLA4/HLA-DMB/HLA-DPA1/IL2RA/IL7R/IL12RB1/PTPRC/CCL5/BTK/TYROBP/CD74	13
GO:0050863	regulation of T cell activation	307/17913	1.97099e-13	1.70162e-11	8.93513e-12	TNFSF13B/CTLA4/ICOS/HLA-DMB/HLA-DPA1/IL2RA/IL7R/IL12RB1/PTPRC/CCL2/CCL5/CD86/CD74	13
GO:0046651	lymphocyte proliferation	244/17913	3.28626e-13	2.65982e-11	1.39666e-11	TNFSF13B/CTLA4/HLA-DMB/HLA-DPA1/IL2RA/IL7R/IL12RB1/PTPRC/CCL5/BTK/TYROBP/CD74	12
GO:0032943	mononuclear cell proliferation	246/17913	3.621e-13	2.75835e-11	1.4484e-11	TNFSF13B/CTLA4/HLA-DMB/HLA-DPA1/IL2RA/IL7R/IL12RB1/PTPRC/CCL5/BTK/TYROBP/CD74	12
GO:0050670	regulation of lymphocyte proliferation	199/17913	1.01646e-12	7.31287e-11	3.83996e-11	TNFSF13B/CTLA4/HLA-DMB/HLA-DPA1/IL2RA/IL12RB1/PTPRC/CCL5/BTK/TYROBP/CD74	11
GO:0032944	regulation of mononuclear cell proliferation	200/17913	1.07384e-12	7.3191e-11	3.84323e-11	TNFSF13B/CTLA4/HLA-DMB/HLA-DPA1/IL2RA/IL12RB1/PTPRC/CCL5/BTK/TYROBP/CD74	11
GO:0070663	regulation of leukocyte proliferation	214/17913	2.2501e-12	1.45694e-10	7.65035e-11	TNFSF13B/CTLA4/HLA-DMB/HLA-DPA1/IL2RA/IL12RB1/PTPRC/CCL5/BTK/TYROBP/CD74	11
GO:0002521	leukocyte differentiation	485/17913	3.60809e-12	2.22499e-10	1.16833e-10	LILRB3/CSF1R/CTLA4/FCER1G/IL2RA/IL7R/IL12RB1/MMP9/PTPRC/BTK/TYROBP/CD3D/CD86/CD74	14
GO:0001819	positive regulation of cytokine production	446/17913	2.20241e-11	1.29642e-09	6.80745e-10	CSF1R/CYBB/FCER1G/HLA-DPA1/IL12RB1/LTB/TLR8/PTPRC/C3AR1/TYROBP/CD14/CD86/CD74	13
GO:0042100	B cell proliferation	71/17913	3.26427e-10	1.83793e-08	9.65088e-09	TNFSF13B/CTLA4/IL7R/PTPRC/BTK/TYROBP/CD74	7
GO:0050671	positive regulation of lymphocyte proliferation	125/17913	5.29915e-10	2.83374e-08	1.48799e-08	TNFSF13B/HLA-DMB/HLA-DPA1/IL2RA/IL12RB1/PTPRC/CCL5/CD74	8
GO:0032946	positive regulation of mononuclear cell proliferation	126/17913	5.64855e-10	2.83374e-08	1.48799e-08	TNFSF13B/HLA-DMB/HLA-DPA1/IL2RA/IL12RB1/PTPRC/CCL5/CD74	8
GO:1902105	regulation of leukocyte differentiation	267/17913	5.68936e-10	2.83374e-08	1.48799e-08	LILRB3/CTLA4/IL2RA/IL7R/IL12RB1/PTPRC/BTK/TYROBP/CD86/CD74	10
GO:0070665	positive regulation of leukocyte proliferation	134/17913	9.24149e-10	4.43249e-08	2.32749e-08	TNFSF13B/HLA-DMB/HLA-DPA1/IL2RA/IL12RB1/PTPRC/CCL5/CD74	8
GO:1902107	positive regulation of leukocyte differentiation	143/17913	1.5513e-09	7.17477e-08	3.76745e-08	IL2RA/IL7R/IL12RB1/PTPRC/BTK/TYROBP/CD86/CD74	8
GO:0002429	immune response-activating cell surface receptor signaling pathway	399/17913	1.77065e-09	7.6554e-08	4.01982e-08	CTLA4/FCER1G/HLA-DPA1/HLA-DQA1/ITK/PTPRC/BTK/C3AR1/CD3D/CD3G/CD247	11
GO:0042102	positive regulation of T cell proliferation	90/17913	1.77345e-09	7.6554e-08	4.01982e-08	TNFSF13B/HLA-DMB/HLA-DPA1/IL2RA/IL12RB1/PTPRC/CCL5	7
GO:0042129	regulation of T cell proliferation	149/17913	2.15028e-09	8.89223e-08	4.66928e-08	TNFSF13B/CTLA4/HLA-DMB/HLA-DPA1/IL2RA/IL12RB1/PTPRC/CCL5	8
GO:0045621	positive regulation of lymphocyte differentiation	93/17913	2.23685e-09	8.89223e-08	4.66928e-08	IL2RA/IL7R/IL12RB1/PTPRC/BTK/CD86/CD74	7
GO:0006909	phagocytosis	308/17913	2.26597e-09	8.89223e-08	4.66928e-08	FCER1G/IL2RB/ITGAL/ITGB2/PTPRC/CCL2/TYROBP/CD3G/CD247/CD14	10
GO:0050851	antigen receptor-mediated signaling pathway	224/17913	2.48212e-09	9.45394e-08	4.96423e-08	CTLA4/HLA-DPA1/HLA-DQA1/ITK/PTPRC/BTK/CD3D/CD3G/CD247	9
GO:0002768	immune response-regulating cell surface receptor signaling pathway	434/17913	4.25989e-09	1.56641e-07	8.22518e-08	CTLA4/FCER1G/HLA-DPA1/HLA-DQA1/ITK/PTPRC/BTK/C3AR1/CD3D/CD3G/CD247	11
GO:0030888	regulation of B cell proliferation	57/17913	4.40815e-09	1.56641e-07	8.22518e-08	TNFSF13B/CTLA4/PTPRC/BTK/TYROBP/CD74	6
GO:0045619	regulation of lymphocyte differentiation	164/17913	4.59296e-09	1.56641e-07	8.22518e-08	CTLA4/IL2RA/IL7R/IL12RB1/PTPRC/BTK/CD86/CD74	8
GO:0071887	leukocyte apoptotic process	103/17913	4.59643e-09	1.56641e-07	8.22518e-08	FCER1G/IL2RA/IL7R/CCL5/BTK/CD3G/CD74	7
GO:0002697	regulation of immune effector process	441/17913	5.03099e-09	1.67055e-07	8.77198e-08	FCER1G/HLA-DMB/IL2RA/IL7R/IL12RB1/ITGB2/PTPRC/BTK/C3AR1/CD86/CD74	11
GO:0002683	negative regulation of immune system process	451/17913	6.34958e-09	2.05568e-07	1.07943e-07	LILRB3/CTLA4/FCER1G/IL2RA/IL7R/PTPRC/CCL2/BTK/TYROBP/CD14/CD74	11
GO:0042108	positive regulation of cytokine biosynthetic process	63/17913	8.16637e-09	2.57938e-07	1.35442e-07	CYBB/LTB/TLR8/PTPRC/TYROBP/CD86	6
GO:0042098	T cell proliferation	177/17913	8.37291e-09	2.58165e-07	1.35561e-07	TNFSF13B/CTLA4/HLA-DMB/HLA-DPA1/IL2RA/IL12RB1/PTPRC/CCL5	8
GO:1903708	positive regulation of hemopoiesis	182/17913	1.04186e-08	3.13769e-07	1.64759e-07	IL2RA/IL7R/IL12RB1/PTPRC/BTK/TYROBP/CD86/CD74	8
GO:0070227	lymphocyte apoptotic process	67/17913	1.19096e-08	3.50522e-07	1.84058e-07	IL2RA/IL7R/CCL5/BTK/CD3G/CD74	6
GO:0042119	neutrophil activation	499/17913	1.80411e-08	5.19182e-07	2.7262e-07	LILRB3/CYBB/FCER1G/ITGAL/ITGB2/MMP9/PTPRC/CCL5/C3AR1/TYROBP/CD14	11
GO:0002699	positive regulation of immune effector process	198/17913	2.01354e-08	5.66854e-07	2.97653e-07	FCER1G/HLA-DMB/IL12RB1/ITGB2/PTPRC/BTK/CD86/CD74	8
GO:0002460	adaptive immune response based on somatic recombination of immune receptors built from immunoglobulin superfamily domains	295/17913	2.72264e-08	7.50174e-07	3.93914e-07	CXCL13/TNFSF13B/FCER1G/IL7R/IL12RB1/TLR8/PTPRC/BTK/CD74	9
GO:0045580	regulation of T cell differentiation	139/17913	3.71431e-08	9.98489e-07	5.24303e-07	CTLA4/IL2RA/IL7R/IL12RB1/PTPRC/CD86/CD74	7
GO:1903557	positive regulation of tumor necrosis factor superfamily cytokine production	81/17913	3.77807e-08	9.98489e-07	5.24303e-07	CYBB/FCER1G/PTPRC/TYROBP/CD14/CD86	6
GO:2000106	regulation of leukocyte apoptotic process	82/17913	4.06911e-08	1.0539e-06	5.53399e-07	FCER1G/IL7R/CCL5/BTK/CD3G/CD74	6
GO:0045582	positive regulation of T cell differentiation	83/17913	4.37841e-08	1.11177e-06	5.83788e-07	IL2RA/IL7R/IL12RB1/PTPRC/CD86/CD74	6
GO:0030098	lymphocyte differentiation	325/17913	6.25201e-08	1.53438e-06	8.05697e-07	CTLA4/IL2RA/IL7R/IL12RB1/PTPRC/BTK/CD3D/CD86/CD74	9
GO:0002819	regulation of adaptive immune response	150/17913	6.2797e-08	1.53438e-06	8.05697e-07	TNFSF13B/FCER1G/IL7R/IL12RB1/PTPRC/BTK/CD48	7
GO:0030217	T cell differentiation	234/17913	7.35687e-08	1.76429e-06	9.2642e-07	CTLA4/IL2RA/IL7R/IL12RB1/PTPRC/CD3D/CD86/CD74	8
GO:0050900	leukocyte migration	467/17913	1.1681e-07	2.75035e-06	1.4442e-06	CXCL13/FCER1G/ITGAL/ITGB2/MMP9/CCL2/CCL5/C3AR1/CD48/CD74	10
GO:1903706	regulation of hemopoiesis	468/17913	1.19157e-07	2.75551e-06	1.44691e-06	LILRB3/CTLA4/IL2RA/IL7R/IL12RB1/PTPRC/BTK/TYROBP/CD86/CD74	10
GO:0070228	regulation of lymphocyte apoptotic process	51/17913	1.35696e-07	3.08291e-06	1.61883e-06	IL7R/CCL5/BTK/CD3G/CD74	5
GO:0043312	neutrophil degranulation	485/17913	1.65947e-07	3.66188e-06	1.92284e-06	LILRB3/CYBB/FCER1G/ITGAL/ITGB2/MMP9/PTPRC/C3AR1/TYROBP/CD14	10
GO:0034341	response to interferon-gamma	173/17913	1.66835e-07	3.66188e-06	1.92284e-06	IFI30/HLA-DPA1/HLA-DQA1/IL12RB1/CCL2/CCL5/IFITM1	7
GO:0002283	neutrophil activation involved in immune response	488/17913	1.75703e-07	3.79225e-06	1.9913e-06	LILRB3/CYBB/FCER1G/ITGAL/ITGB2/MMP9/PTPRC/C3AR1/TYROBP/CD14	10
GO:0002446	neutrophil mediated immunity	499/17913	2.15936e-07	4.56541e-06	2.39728e-06	LILRB3/CYBB/FCER1G/ITGAL/ITGB2/MMP9/PTPRC/C3AR1/TYROBP/CD14	10
GO:0050852	T cell receptor signaling pathway	180/17913	2.18576e-07	4.56541e-06	2.39728e-06	HLA-DPA1/HLA-DQA1/ITK/PTPRC/CD3D/CD3G/CD247	7
GO:0042035	regulation of cytokine biosynthetic process	110/17913	2.36833e-07	4.79217e-06	2.51635e-06	CYBB/LTB/TLR8/PTPRC/TYROBP/CD86	6
GO:0050864	regulation of B cell activation	110/17913	2.36833e-07	4.79217e-06	2.51635e-06	TNFSF13B/CTLA4/PTPRC/BTK/TYROBP/CD74	6
GO:0042089	cytokine biosynthetic process	120/17913	3.96794e-07	7.90536e-06	4.15108e-06	CYBB/LTB/TLR8/PTPRC/TYROBP/CD86	6
GO:0002449	lymphocyte mediated immunity	293/17913	4.10868e-07	8.05521e-06	4.22976e-06	FCER1G/GZMB/IL7R/IL12RB1/TLR8/PTPRC/BTK/CD74	8
GO:0042107	cytokine metabolic process	121/17913	4.16756e-07	8.05521e-06	4.22976e-06	CYBB/LTB/TLR8/PTPRC/TYROBP/CD86	6
GO:0042113	B cell activation	215/17913	7.26659e-07	1.38386e-05	7.26659e-06	TNFSF13B/CTLA4/IL7R/PTPRC/BTK/TYROBP/CD74	7
GO:0002822	regulation of adaptive immune response based on somatic recombination of immune receptors built from immunoglobulin superfamily domains	135/17913	7.94565e-07	1.49125e-05	7.83049e-06	TNFSF13B/FCER1G/IL7R/IL12RB1/PTPRC/BTK	6
GO:0019882	antigen processing and presentation	220/17913	8.47938e-07	1.56869e-05	8.23711e-06	IFI30/CYBB/HLA-DMB/HLA-DPA1/HLA-DQA1/CD8A/CD74	7
GO:0043368	positive T cell selection	32/17913	9.85502e-07	1.7975e-05	9.43862e-06	IL12RB1/PTPRC/CD3D/CD74	4
GO:0150076	neuroinflammatory response	76/17913	1.02103e-06	1.83644e-05	9.64311e-06	ITGB2/MMP9/TLR8/PTPRC/TYROBP	5
GO:0032760	positive regulation of tumor necrosis factor production	78/17913	1.16261e-06	2.06244e-05	1.08298e-05	CYBB/FCER1G/PTPRC/TYROBP/CD14	5
GO:0097696	STAT cascade	150/17913	1.47253e-06	2.57692e-05	1.35313e-05	CSF1R/IL7R/IL10RA/PTPRC/CCL2/CCL5	6
GO:0071346	cellular response to interferon-gamma	153/17913	1.65281e-06	2.85386e-05	1.49855e-05	IFI30/HLA-DPA1/HLA-DQA1/IL12RB1/CCL2/CCL5	6
GO:1903555	regulation of tumor necrosis factor superfamily cytokine production	155/17913	1.78273e-06	3.03768e-05	1.59508e-05	CYBB/FCER1G/PTPRC/TYROBP/CD14/CD86	6
GO:0045059	positive thymic T cell selection	11/17913	2.09764e-06	3.52784e-05	1.85246e-05	PTPRC/CD3D/CD74	3
GO:0071706	tumor necrosis factor superfamily cytokine production	161/17913	2.22346e-06	3.67486e-05	1.92966e-05	CYBB/FCER1G/PTPRC/TYROBP/CD14/CD86	6
GO:0002824	positive regulation of adaptive immune response based on somatic recombination of immune receptors built from immunoglobulin superfamily domains	89/17913	2.24181e-06	3.67486e-05	1.92966e-05	TNFSF13B/FCER1G/IL12RB1/PTPRC/BTK	5
GO:0002695	negative regulation of leukocyte activation	163/17913	2.38872e-06	3.86674e-05	2.03041e-05	CTLA4/IL2RA/PTPRC/BTK/TYROBP/CD74	6
GO:0002821	positive regulation of adaptive immune response	94/17913	2.93853e-06	4.69802e-05	2.46691e-05	TNFSF13B/FCER1G/IL12RB1/PTPRC/BTK	5
GO:0042116	macrophage activation	96/17913	3.26065e-06	5.14944e-05	2.70395e-05	ITGB2/TLR8/PTPRC/TYROBP/CD74	5
GO:0001909	leukocyte mediated cytotoxicity	97/17913	3.43178e-06	5.29066e-05	2.77811e-05	GZMB/IL7R/IL12RB1/PTPRC/TYROBP	5
GO:0019886	antigen processing and presentation of exogenous peptide antigen via MHC class II	97/17913	3.43178e-06	5.29066e-05	2.77811e-05	IFI30/HLA-DMB/HLA-DPA1/HLA-DQA1/CD74	5
GO:0002478	antigen processing and presentation of exogenous peptide antigen	174/17913	3.48686e-06	5.31234e-05	2.78949e-05	IFI30/CYBB/HLA-DMB/HLA-DPA1/HLA-DQA1/CD74	6
GO:0019884	antigen processing and presentation of exogenous antigen	176/17913	3.72484e-06	5.60892e-05	2.94522e-05	IFI30/CYBB/HLA-DMB/HLA-DPA1/HLA-DQA1/CD74	6
GO:0002495	antigen processing and presentation of peptide antigen via MHC class II	100/17913	3.98787e-06	5.87437e-05	3.08461e-05	IFI30/HLA-DMB/HLA-DPA1/HLA-DQA1/CD74	5
GO:0045058	T cell selection	45/17913	3.99185e-06	5.87437e-05	3.08461e-05	IL12RB1/PTPRC/CD3D/CD74	4
GO:0002504	antigen processing and presentation of peptide or polysaccharide antigen via MHC class II	101/17913	4.18816e-06	6.09401e-05	3.19994e-05	IFI30/HLA-DMB/HLA-DPA1/HLA-DQA1/CD74	5
GO:2000107	negative regulation of leukocyte apoptotic process	46/17913	4.36442e-06	6.27991e-05	3.29756e-05	FCER1G/IL7R/CCL5/CD74	4
GO:0030889	negative regulation of B cell proliferation	14/17913	4.60431e-06	6.55229e-05	3.44058e-05	CTLA4/BTK/TYROBP	3
GO:0002703	regulation of leukocyte mediated immunity	185/17913	4.96546e-06	6.98423e-05	3.6674e-05	FCER1G/IL7R/IL12RB1/ITGB2/PTPRC/BTK	6
GO:0002688	regulation of leukocyte chemotaxis	105/17913	5.06964e-06	6.98423e-05	3.6674e-05	CXCL13/CCL2/CCL5/C3AR1/CD74	5
GO:0032609	interferon-gamma production	105/17913	5.06964e-06	6.98423e-05	3.6674e-05	HLA-DPA1/IL12RB1/ITK/TLR8/CD14	5
GO:0050866	negative regulation of cell activation	187/17913	5.28226e-06	7.20056e-05	3.78099e-05	CTLA4/IL2RA/PTPRC/BTK/TYROBP/CD74	6
GO:0030595	leukocyte chemotaxis	188/17913	5.44672e-06	7.27166e-05	3.81832e-05	CXCL13/ITGB2/CCL2/CCL5/C3AR1/CD74	6
GO:0048002	antigen processing and presentation of peptide antigen	188/17913	5.44672e-06	7.27166e-05	3.81832e-05	IFI30/CYBB/HLA-DMB/HLA-DPA1/HLA-DQA1/CD74	6
GO:0002440	production of molecular mediator of immune response	191/17913	5.96526e-06	7.88267e-05	4.13916e-05	TNFSF13B/FCER1G/IL7R/PTPRC/BTK/CD74	6
GO:0001774	microglial cell activation	50/17913	6.11666e-06	7.92108e-05	4.15933e-05	ITGB2/TLR8/PTPRC/TYROBP	4
GO:0002269	leukocyte activation involved in inflammatory response	50/17913	6.11666e-06	7.92108e-05	4.15933e-05	ITGB2/TLR8/PTPRC/TYROBP	4
GO:0002573	myeloid leukocyte differentiation	201/17913	7.99138e-06	0.000102464	5.38033e-05	LILRB3/CSF1R/FCER1G/MMP9/TYROBP/CD74	6
GO:0002705	positive regulation of leukocyte mediated immunity	117/17913	8.61194e-06	0.000109338	5.74129e-05	FCER1G/IL12RB1/ITGB2/PTPRC/BTK	5
GO:0031295	T cell costimulation	55/17913	8.97974e-06	0.000112901	5.92837e-05	TNFSF13B/CTLA4/ICOS/CD86	4
GO:0032103	positive regulation of response to external stimulus	315/17913	9.10479e-06	0.000113372	5.95313e-05	CXCL13/FCER1G/ITGB2/CCL5/BTK/C3AR1/CD74	7
GO:0031294	lymphocyte costimulation	56/17913	9.65367e-06	0.000119062	6.2519e-05	TNFSF13B/CTLA4/ICOS/CD86	4
GO:0061900	glial cell activation	59/17913	1.19e-05	0.000145382	7.63395e-05	ITGB2/TLR8/PTPRC/TYROBP	4
GO:0045061	thymic T cell selection	19/17913	1.21549e-05	0.000145746	7.65306e-05	PTPRC/CD3D/CD74	3
GO:2000010	positive regulation of protein localization to cell surface	19/17913	1.21549e-05	0.000145746	7.65306e-05	FCER1G/TYROBP/CD247	3
GO:1904892	regulation of STAT cascade	129/17913	1.38497e-05	0.000164545	8.64019e-05	CSF1R/IL7R/IL10RA/PTPRC/CCL5	5
GO:0032623	interleukin-2 production	62/17913	1.45097e-05	0.00016928	8.88886e-05	FCER1G/PTPRC/CD247/CD86	4
GO:0032729	positive regulation of interferon-gamma production	62/17913	1.45097e-05	0.00016928	8.88886e-05	HLA-DPA1/IL12RB1/TLR8/CD14	4
GO:0030101	natural killer cell activation	63/17913	1.54665e-05	0.000177432	9.31689e-05	ITGB2/IL21R/PTPRC/TYROBP	4
GO:0051250	negative regulation of lymphocyte activation	132/17913	1.54825e-05	0.000177432	9.31689e-05	CTLA4/IL2RA/BTK/TYROBP/CD74	5
GO:0050727	regulation of inflammatory response	479/17913	1.5699e-05	0.000178335	9.36431e-05	FCER1G/IL2RA/ITGB2/MMP9/PTPRC/CCL5/BTK/C3AR1	8
GO:0001910	regulation of leukocyte mediated cytotoxicity	64/17913	1.64689e-05	0.000185454	9.73814e-05	IL7R/IL12RB1/PTPRC/TYROBP	4
GO:0032945	negative regulation of mononuclear cell proliferation	65/17913	1.75183e-05	0.000193899	0.000101816	CTLA4/IL2RA/BTK/TYROBP	4
GO:0050672	negative regulation of lymphocyte proliferation	65/17913	1.75183e-05	0.000193899	0.000101816	CTLA4/IL2RA/BTK/TYROBP	4
GO:0002706	regulation of lymphocyte mediated immunity	136/17913	1.78888e-05	0.000196323	0.000103088	FCER1G/IL7R/IL12RB1/PTPRC/BTK	5
GO:0007259	JAK-STAT cascade	140/17913	2.05773e-05	0.000223929	0.000117584	CSF1R/IL10RA/PTPRC/CCL2/CCL5	5
GO:0033077	T cell differentiation in thymus	69/17913	2.22136e-05	0.000239686	0.000125858	IL7R/PTPRC/CD3D/CD74	4
GO:0038093	Fc receptor signaling pathway	241/17913	2.23954e-05	0.000239686	0.000125858	FCER1G/ITK/PTPRC/BTK/CD3G/CD247	6
GO:0050871	positive regulation of B cell activation	70/17913	2.3519e-05	0.000249648	0.000131089	TNFSF13B/PTPRC/BTK/CD74	4
GO:0070664	negative regulation of leukocyte proliferation	71/17913	2.48797e-05	0.000261945	0.000137547	CTLA4/IL2RA/BTK/TYROBP	4
GO:0001914	regulation of T cell mediated cytotoxicity	24/17913	2.51768e-05	0.000262935	0.000138066	IL7R/IL12RB1/PTPRC	3
GO:1901623	regulation of lymphocyte chemotaxis	25/17913	2.85622e-05	0.000295904	0.000155378	CXCL13/CCL2/CCL5	3
GO:0060326	cell chemotaxis	253/17913	2.94321e-05	0.000301965	0.000158561	CXCL13/ITGB2/CCL2/CCL5/C3AR1/CD74	6
GO:0032680	regulation of tumor necrosis factor production	151/17913	2.96136e-05	0.000301965	0.000158561	CYBB/FCER1G/PTPRC/TYROBP/CD14	5
GO:0032640	tumor necrosis factor production	155/17913	3.35698e-05	0.000339632	0.00017834	CYBB/FCER1G/PTPRC/TYROBP/CD14	5
GO:0001906	cell killing	156/17913	3.46201e-05	0.000347543	0.000182494	GZMB/IL7R/IL12RB1/PTPRC/TYROBP	5
GO:0002285	lymphocyte activation involved in immune response	158/17913	3.67971e-05	0.000366556	0.000192477	HLA-DMB/IL12RB1/ITGAL/PTPRC/CD86	5
GO:0050869	negative regulation of B cell activation	28/17913	4.04787e-05	0.00039712	0.000208526	CTLA4/BTK/TYROBP	3
GO:0070229	negative regulation of lymphocyte apoptotic process	28/17913	4.04787e-05	0.00039712	0.000208526	IL7R/CCL5/CD74	3
GO:0002690	positive regulation of leukocyte chemotaxis	81/17913	4.18669e-05	0.000407651	0.000214056	CXCL13/CCL5/C3AR1/CD74	4
GO:0031341	regulation of cell killing	82/17913	4.39374e-05	0.000424619	0.000222966	IL7R/IL12RB1/PTPRC/TYROBP	4
GO:0002888	positive regulation of myeloid leukocyte mediated immunity	29/17913	4.50738e-05	0.000432375	0.000227038	FCER1G/ITGB2/BTK	3
GO:0001776	leukocyte homeostasis	84/17913	4.83018e-05	0.000456575	0.000239746	TNFSF13B/FCER1G/IL2RA/CD74	4
GO:0071621	granulocyte chemotaxis	84/17913	4.83018e-05	0.000456575	0.000239746	ITGB2/CCL5/C3AR1/CD74	4
GO:0097529	myeloid leukocyte migration	170/17913	5.21835e-05	0.000489693	0.000257136	ITGB2/CCL2/CCL5/C3AR1/CD74	5
GO:0016064	immunoglobulin mediated immune response	171/17913	5.36603e-05	0.000499929	0.000262511	FCER1G/TLR8/PTPRC/BTK/CD74	5
GO:0019724	B cell mediated immunity	173/17913	5.67108e-05	0.000524575	0.000275453	FCER1G/TLR8/PTPRC/BTK/CD74	5
GO:0002286	T cell activation involved in immune response	88/17913	5.79701e-05	0.000528671	0.000277603	HLA-DMB/IL12RB1/ITGAL/CD86	4
GO:1904894	positive regulation of STAT cascade	88/17913	5.79701e-05	0.000528671	0.000277603	CSF1R/IL7R/IL10RA/CCL5	4
GO:0032633	interleukin-4 production	32/17913	6.08775e-05	0.000551304	0.000289488	FCER1G/ITK/CD86	3
GO:0002708	positive regulation of lymphocyte mediated immunity	91/17913	6.6096e-05	0.00059298	0.000311372	FCER1G/IL12RB1/PTPRC/BTK	4
GO:0001913	T cell mediated cytotoxicity	33/17913	6.68533e-05	0.00059298	0.000311372	IL7R/IL12RB1/PTPRC	3
GO:0042554	superoxide anion generation	33/17913	6.68533e-05	0.00059298	0.000311372	CYBB/ITGB2/TYROBP	3
GO:0032649	regulation of interferon-gamma production	93/17913	7.19552e-05	0.000633891	0.000332854	HLA-DPA1/IL12RB1/TLR8/CD14	4
GO:0007229	integrin-mediated signaling pathway	94/17913	7.50226e-05	0.000652042	0.000342385	FCER1G/ITGAL/ITGB2/TYROBP	4
GO:0030316	osteoclast differentiation	94/17913	7.50226e-05	0.000652042	0.000342385	LILRB3/CSF1R/FCER1G/TYROBP	4
GO:0048246	macrophage chemotaxis	35/17913	7.99292e-05	0.000681126	0.000357657	CCL2/CCL5/C3AR1	3
GO:0002685	regulation of leukocyte migration	186/17913	7.99468e-05	0.000681126	0.000357657	CXCL13/CCL2/CCL5/C3AR1/CD74	5
GO:0050920	regulation of chemotaxis	186/17913	7.99468e-05	0.000681126	0.000357657	CXCL13/CCL2/CCL5/C3AR1/CD74	5
GO:0002755	MyD88-dependent toll-like receptor signaling pathway	36/17913	8.70497e-05	0.000736793	0.000386888	TLR8/BTK/CD14	3
GO:0002377	immunoglobulin production	98/17913	8.82518e-05	0.000742117	0.000389683	TNFSF13B/IL7R/PTPRC/BTK	4
GO:0002714	positive regulation of B cell mediated immunity	37/17913	9.45722e-05	0.000785071	0.000412238	FCER1G/PTPRC/BTK	3
GO:0002891	positive regulation of immunoglobulin mediated immune response	37/17913	9.45722e-05	0.000785071	0.000412238	FCER1G/PTPRC/BTK	3
GO:0097530	granulocyte migration	100/17913	9.5467e-05	0.000787451	0.000413488	ITGB2/CCL5/C3AR1/CD74	4
GO:0030890	positive regulation of B cell proliferation	39/17913	0.000110864	0.000902945	0.000474133	TNFSF13B/PTPRC/CD74	3
GO:2000008	regulation of protein localization to cell surface	39/17913	0.000110864	0.000902945	0.000474133	FCER1G/TYROBP/CD247	3
GO:0009615	response to virus	323/17913	0.000114008	0.000922754	0.000484535	IL2RA/IL12RB1/TLR8/PTPRC/CCL5/IFITM1	6
GO:0001912	positive regulation of leukocyte mediated cytotoxicity	40/17913	0.000119652	0.00096242	0.000505363	IL12RB1/PTPRC/TYROBP	3
GO:0048247	lymphocyte chemotaxis	42/17913	0.000138565	0.00110766	0.00058163	CXCL13/CCL2/CCL5	3
GO:0002437	inflammatory response to antigenic stimulus	44/17913	0.000159323	0.00125807	0.000660607	FCER1G/IL2RA/BTK	3
GO:0071622	regulation of granulocyte chemotaxis	44/17913	0.000159323	0.00125807	0.000660607	CCL5/C3AR1/CD74	3
GO:0018108	peptidyl-tyrosine phosphorylation	346/17913	0.000165873	0.00130185	0.000683597	CSF1R/ITGB2/PTPRC/CCL5/BTK/CD74	6
GO:0018212	peptidyl-tyrosine modification	349/17913	0.000173827	0.00135606	0.000712064	CSF1R/ITGB2/PTPRC/CCL5/BTK/CD74	6
GO:0070231	T cell apoptotic process	46/17913	0.000182003	0.00141134	0.000741091	IL2RA/IL7R/CCL5	3
GO:0046425	regulation of JAK-STAT cascade	120/17913	0.00019316	0.00148894	0.000781837	CSF1R/IL10RA/PTPRC/CCL5	4
GO:0002687	positive regulation of leukocyte migration	121/17913	0.000199417	0.00152807	0.000802386	CXCL13/CCL5/C3AR1/CD74	4
GO:0051668	localization within membrane	126/17913	0.000232916	0.00175752	0.000922869	ITGAL/ITGB2/PTPRC/TYROBP	4
GO:0031343	positive regulation of cell killing	50/17913	0.000233432	0.00175752	0.000922869	IL12RB1/PTPRC/TYROBP	3
GO:1905517	macrophage migration	50/17913	0.000233432	0.00175752	0.000922869	CCL2/CCL5/C3AR1	3
GO:0002712	regulation of B cell mediated immunity	51/17913	0.000247607	0.00182039	0.00095588	FCER1G/PTPRC/BTK	3
GO:0002889	regulation of immunoglobulin mediated immune response	51/17913	0.000247607	0.00182039	0.00095588	FCER1G/PTPRC/BTK	3
GO:0150077	regulation of neuroinflammatory response	51/17913	0.000247607	0.00182039	0.00095588	ITGB2/MMP9/PTPRC	3
GO:0045089	positive regulation of innate immune response	373/17913	0.000248942	0.00182039	0.00095588	FCER1G/ITGB2/TLR8/CCL5/BTK/CD14	6
GO:0002291	T cell activation via T cell receptor contact with antigen bound to MHC molecule on antigen presenting cell	10/17913	0.000250216	0.00182039	0.00095588	HLA-DMB/ITGAL	2
GO:0045060	negative thymic T cell selection	10/17913	0.000250216	0.00182039	0.00095588	PTPRC/CD74	2
GO:0002886	regulation of myeloid leukocyte mediated immunity	52/17913	0.000262328	0.0018885	0.000991647	FCER1G/ITGB2/BTK	3
GO:0050921	positive regulation of chemotaxis	130/17913	0.000262495	0.0018885	0.000991647	CXCL13/CCL5/C3AR1/CD74	4
GO:0048872	homeostasis of number of cells	241/17913	0.000268226	0.00191908	0.0010077	TNFSF13B/FCER1G/IL2RA/IL7R/CD74	5
GO:0050853	B cell receptor signaling pathway	53/17913	0.000277603	0.00197526	0.0010372	CTLA4/PTPRC/BTK	3
GO:0050730	regulation of peptidyl-tyrosine phosphorylation	245/17913	0.000289384	0.00204783	0.00107531	CSF1R/ITGB2/PTPRC/CCL5/CD74	5
GO:0033632	regulation of cell-cell adhesion mediated by integrin	11/17913	0.000305353	0.00212598	0.00111634	CXCL13/CCL5	2
GO:0035747	natural killer cell chemotaxis	11/17913	0.000305353	0.00212598	0.00111634	CCL2/CCL5	2
GO:0043383	negative T cell selection	11/17913	0.000305353	0.00212598	0.00111634	PTPRC/CD74	2
GO:0002700	regulation of production of molecular mediator of immune response	138/17913	0.000329618	0.00228265	0.00119861	FCER1G/PTPRC/BTK/CD74	4
GO:0045807	positive regulation of endocytosis	141/17913	0.000357698	0.00246393	0.0012938	IL2RB/PTPRC/CCL2/CD14	4
GO:0002517	T cell tolerance induction	12/17913	0.000365865	0.0024806	0.00130256	ICOS/IL2RA	2
GO:0002863	positive regulation of inflammatory response to antigenic stimulus	12/17913	0.000365865	0.0024806	0.00130256	FCER1G/BTK	2
GO:0038110	interleukin-2-mediated signaling pathway	12/17913	0.000365865	0.0024806	0.00130256	IL2RA/IL2RB	2
GO:0050777	negative regulation of immune response	143/17913	0.000377345	0.00254511	0.00133643	CTLA4/IL2RA/IL7R/PTPRC	4
GO:0034394	protein localization to cell surface	59/17913	0.000381397	0.00254593	0.00133686	FCER1G/TYROBP/CD247	3
GO:0072678	T cell migration	59/17913	0.000381397	0.00254593	0.00133686	CXCL13/CCL2/CCL5	3
GO:0002260	lymphocyte homeostasis	60/17913	0.000400801	0.0026214	0.00137649	TNFSF13B/IL2RA/CD74	3
GO:0030593	neutrophil chemotaxis	60/17913	0.000400801	0.0026214	0.00137649	ITGB2/C3AR1/CD74	3
GO:0050766	positive regulation of phagocytosis	60/17913	0.000400801	0.0026214	0.00137649	IL2RB/PTPRC/CCL2	3
GO:2000401	regulation of lymphocyte migration	60/17913	0.000400801	0.0026214	0.00137649	CXCL13/CCL2/CCL5	3
GO:0030099	myeloid cell differentiation	411/17913	0.000418002	0.00269789	0.00141665	LILRB3/CSF1R/FCER1G/MMP9/TYROBP/CD74	6
GO:0002224	toll-like receptor signaling pathway	147/17913	0.000418939	0.00269789	0.00141665	ITGB2/TLR8/BTK/CD14	4
GO:0002709	regulation of T cell mediated immunity	61/17913	0.000420829	0.00269789	0.00141665	IL7R/IL12RB1/PTPRC	3
GO:0046635	positive regulation of alpha-beta T cell activation	61/17913	0.000420829	0.00269789	0.00141665	IL12RB1/PTPRC/CD86	3
GO:0002864	regulation of acute inflammatory response to antigenic stimulus	13/17913	0.000431727	0.00272725	0.00143207	FCER1G/BTK	2
GO:0045086	positive regulation of interleukin-2 biosynthetic process	13/17913	0.000431727	0.00272725	0.00143207	PTPRC/CD86	2
GO:0071352	cellular response to interleukin-2	13/17913	0.000431727	0.00272725	0.00143207	IL2RA/IL2RB	2
GO:0010820	positive regulation of T cell chemotaxis	14/17913	0.000502914	0.00314625	0.00165209	CXCL13/CCL5	2
GO:0070669	response to interleukin-2	14/17913	0.000502914	0.00314625	0.00165209	IL2RA/IL2RB	2
GO:0006801	superoxide metabolic process	65/17913	0.000507348	0.00315873	0.00165864	CYBB/ITGB2/TYROBP	3
GO:0043030	regulation of macrophage activation	66/17913	0.000530621	0.00328782	0.00172642	ITGB2/PTPRC/CD74	3
GO:0034612	response to tumor necrosis factor	284/17913	0.000568552	0.00348989	0.00183253	TNFSF13B/LTB/CCL2/CCL5/CD14	5
GO:0071674	mononuclear cell migration	68/17913	0.000579195	0.00348989	0.00183253	CCL2/CCL5/C3AR1	3
GO:0002467	germinal center formation	15/17913	0.000579402	0.00348989	0.00183253	CXCL13/TNFSF13B	2
GO:0010759	positive regulation of macrophage chemotaxis	15/17913	0.000579402	0.00348989	0.00183253	CCL5/C3AR1	2
GO:0010819	regulation of T cell chemotaxis	15/17913	0.000579402	0.00348989	0.00183253	CXCL13/CCL5	2
GO:0042535	positive regulation of tumor necrosis factor biosynthetic process	15/17913	0.000579402	0.00348989	0.00183253	CYBB/TYROBP	2
GO:0045088	regulation of innate immune response	440/17913	0.000599097	0.00359181	0.00188605	FCER1G/ITGB2/TLR8/CCL5/BTK/CD14	6
GO:0001916	positive regulation of T cell mediated cytotoxicity	16/17913	0.000661165	0.00389186	0.0020436	IL12RB1/PTPRC	2
GO:0002830	positive regulation of type 2 immune response	16/17913	0.000661165	0.00389186	0.0020436	CD86/CD74	2
GO:0033033	negative regulation of myeloid cell apoptotic process	16/17913	0.000661165	0.00389186	0.0020436	FCER1G/CCL5	2
GO:0033631	cell-cell adhesion mediated by integrin	16/17913	0.000661165	0.00389186	0.0020436	CXCL13/CCL5	2
GO:0032677	regulation of interleukin-8 production	72/17913	0.00068468	0.00399396	0.00209722	TLR8/PTPRC/CD14	3
GO:1990266	neutrophil migration	72/17913	0.00068468	0.00399396	0.00209722	ITGB2/C3AR1/CD74	3
GO:0002758	innate immune response-activating signal transduction	298/17913	0.000706716	0.00410403	0.00215501	FCER1G/ITGB2/TLR8/BTK/CD14	5
GO:0002902	regulation of B cell apoptotic process	17/17913	0.000748179	0.00426825	0.00224124	BTK/CD74	2
GO:0032930	positive regulation of superoxide anion generation	17/17913	0.000748179	0.00426825	0.00224124	ITGB2/TYROBP	2
GO:0048535	lymph node development	17/17913	0.000748179	0.00426825	0.00224124	IL7R/LTB	2
GO:0070233	negative regulation of T cell apoptotic process	17/17913	0.000748179	0.00426825	0.00224124	IL7R/CCL5	2
GO:0001911	negative regulation of leukocyte mediated cytotoxicity	18/17913	0.00084042	0.00477344	0.00250652	IL7R/PTPRC	2
GO:0032637	interleukin-8 production	80/17913	0.000930711	0.00519031	0.00272541	TLR8/PTPRC/CD14	3
GO:0002544	chronic inflammatory response	19/17913	0.000937863	0.00519031	0.00272541	CXCL13/CCL5	2
GO:0002710	negative regulation of T cell mediated immunity	19/17913	0.000937863	0.00519031	0.00272541	IL7R/PTPRC	2
GO:0045076	regulation of interleukin-2 biosynthetic process	19/17913	0.000937863	0.00519031	0.00272541	PTPRC/CD86	2
GO:0061081	positive regulation of myeloid leukocyte cytokine production involved in immune response	19/17913	0.000937863	0.00519031	0.00272541	FCER1G/CD74	2
GO:0140131	positive regulation of lymphocyte chemotaxis	19/17913	0.000937863	0.00519031	0.00272541	CXCL13/CCL5	2
GO:0060627	regulation of vesicle-mediated transport	480/17913	0.000943131	0.00519089	0.00272572	FCER1G/IL2RB/ITGB2/PTPRC/CCL2/CD14	6
GO:1903829	positive regulation of cellular protein localization	318/17913	0.000945985	0.00519089	0.00272572	FCER1G/GZMB/ITGB2/TYROBP/CD247	5
GO:0002218	activation of innate immune response	319/17913	0.000959353	0.00524204	0.00275257	FCER1G/ITGB2/TLR8/BTK/CD14	5
GO:0032755	positive regulation of interleukin-6 production	81/17913	0.000964898	0.00525018	0.00275685	FCER1G/TLR8/TYROBP	3
GO:0050731	positive regulation of peptidyl-tyrosine phosphorylation	184/17913	0.000972487	0.00526933	0.00276691	CSF1R/PTPRC/CCL5/CD74	4
GO:0019058	viral life cycle	324/17913	0.00102832	0.00552224	0.00289971	CCL2/CCL5/IFITM1/CD86/CD74	5
GO:0002718	regulation of cytokine production involved in immune response	83/17913	0.00103564	0.00552224	0.00289971	FCER1G/BTK/CD74	3
GO:0002438	acute inflammatory response to antigenic stimulus	20/17913	0.00104048	0.00552224	0.00289971	FCER1G/BTK	2
GO:0033630	positive regulation of cell adhesion mediated by integrin	20/17913	0.00104048	0.00552224	0.00289971	CXCL13/CCL5	2
GO:1905523	positive regulation of macrophage migration	20/17913	0.00104048	0.00552224	0.00289971	CCL5/C3AR1	2
GO:0046427	positive regulation of JAK-STAT cascade	85/17913	0.00110958	0.00586493	0.00307966	CSF1R/IL10RA/CCL5	3
GO:0061097	regulation of protein tyrosine kinase activity	86/17913	0.00114777	0.00602022	0.0031612	CSF1R/PTPRC/CCL5	3
GO:0032928	regulation of superoxide anion generation	21/17913	0.00114826	0.00602022	0.0031612	ITGB2/TYROBP	2
GO:0072676	lymphocyte migration	87/17913	0.00118678	0.00619712	0.00325409	CXCL13/CCL2/CCL5	3
GO:0002456	T cell mediated immunity	88/17913	0.00122662	0.00637943	0.00334982	IL7R/IL12RB1/PTPRC	3
GO:0002221	pattern recognition receptor signaling pathway	197/17913	0.00125209	0.00642994	0.00337634	ITGB2/TLR8/BTK/CD14	4
GO:0031342	negative regulation of cell killing	22/17913	0.00126116	0.00642994	0.00337634	IL7R/PTPRC	2
GO:0042094	interleukin-2 biosynthetic process	22/17913	0.00126116	0.00642994	0.00337634	PTPRC/CD86	2
GO:0043302	positive regulation of leukocyte degranulation	22/17913	0.00126116	0.00642994	0.00337634	FCER1G/ITGB2	2
GO:0045624	positive regulation of T-helper cell differentiation	22/17913	0.00126116	0.00642994	0.00337634	IL12RB1/CD86	2
GO:0046634	regulation of alpha-beta T cell activation	90/17913	0.00130882	0.00662078	0.00347655	IL12RB1/PTPRC/CD86	3
GO:0050764	regulation of phagocytosis	90/17913	0.00130882	0.00662078	0.00347655	IL2RB/PTPRC/CCL2	3
GO:0060333	interferon-gamma-mediated signaling pathway	91/17913	0.00135118	0.00680849	0.00357512	IFI30/HLA-DPA1/HLA-DQA1	3
GO:0001783	B cell apoptotic process	23/17913	0.00137917	0.00684301	0.00359324	BTK/CD74	2
GO:0010758	regulation of macrophage chemotaxis	23/17913	0.00137917	0.00684301	0.00359324	CCL5/C3AR1	2
GO:0032753	positive regulation of interleukin-4 production	23/17913	0.00137917	0.00684301	0.00359324	FCER1G/CD86	2
GO:0071404	cellular response to low-density lipoprotein particle stimulus	23/17913	0.00137917	0.00684301	0.00359324	FCER1G/ITGB2	2
GO:0002702	positive regulation of production of molecular mediator of immune response	93/17913	0.00143849	0.00711007	0.00373347	FCER1G/PTPRC/CD74	3
GO:0071216	cellular response to biotic stimulus	206/17913	0.00147587	0.00726712	0.00381594	CCL2/CCL5/BTK/CD14	4
GO:0002861	regulation of inflammatory response to antigenic stimulus	24/17913	0.00150226	0.00731364	0.00384037	FCER1G/BTK	2
GO:0042104	positive regulation of activated T cell proliferation	24/17913	0.00150226	0.00731364	0.00384037	IL2RA/IL12RB1	2
GO:0090023	positive regulation of neutrophil chemotaxis	24/17913	0.00150226	0.00731364	0.00384037	C3AR1/CD74	2
GO:0010818	T cell chemotaxis	25/17913	0.00163041	0.00790779	0.00415235	CXCL13/CCL5	2
GO:1902106	negative regulation of leukocyte differentiation	99/17913	0.00172142	0.00831804	0.00436778	LILRB3/CTLA4/CD74	3
GO:0002507	tolerance induction	26/17913	0.00176359	0.0084587	0.00444164	ICOS/IL2RA	2
GO:0071624	positive regulation of granulocyte chemotaxis	26/17913	0.00176359	0.0084587	0.00444164	C3AR1/CD74	2
GO:0002367	cytokine production involved in immune response	101/17913	0.0018229	0.00871092	0.00457407	FCER1G/BTK/CD74	3
GO:0001782	B cell homeostasis	27/17913	0.00190178	0.00898835	0.00471975	TNFSF13B/CD74	2
GO:0032673	regulation of interleukin-4 production	27/17913	0.00190178	0.00898835	0.00471975	FCER1G/CD86	2
GO:1902624	positive regulation of neutrophil migration	27/17913	0.00190178	0.00898835	0.00471975	C3AR1/CD74	2
GO:0050868	negative regulation of T cell activation	104/17913	0.00198202	0.00933352	0.004901	CTLA4/IL2RA/CD74	3
GO:0033032	regulation of myeloid cell apoptotic process	28/17913	0.00204496	0.00949183	0.00498413	FCER1G/CCL5	2
GO:0042533	tumor necrosis factor biosynthetic process	28/17913	0.00204496	0.00949183	0.00498413	CYBB/TYROBP	2
GO:0042534	regulation of tumor necrosis factor biosynthetic process	28/17913	0.00204496	0.00949183	0.00498413	CYBB/TYROBP	2
GO:2000406	positive regulation of T cell migration	28/17913	0.00204496	0.00949183	0.00498413	CXCL13/CCL5	2
GO:1903532	positive regulation of secretion by cell	381/17913	0.00210065	0.0097155	0.00510157	CSF1R/FCER1G/ITGB2/TLR8/CD14	5
GO:0051607	defense response to virus	231/17913	0.00224184	0.0103316	0.00542508	IL2RA/IL12RB1/TLR8/PTPRC	4
GO:0002828	regulation of type 2 immune response	30/17913	0.00234618	0.0105864	0.00555889	CD86/CD74	2
GO:0032743	positive regulation of interleukin-2 production	30/17913	0.00234618	0.0105864	0.00555889	PTPRC/CD86	2
GO:0043372	positive regulation of CD4-positive, alpha-beta T cell differentiation	30/17913	0.00234618	0.0105864	0.00555889	IL12RB1/CD86	2
GO:0046596	regulation of viral entry into host cell	30/17913	0.00234618	0.0105864	0.00555889	IFITM1/CD74	2
GO:0061082	myeloid leukocyte cytokine production	30/17913	0.00234618	0.0105864	0.00555889	FCER1G/CD74	2
GO:0090022	regulation of neutrophil chemotaxis	30/17913	0.00234618	0.0105864	0.00555889	C3AR1/CD74	2
GO:0002675	positive regulation of acute inflammatory response	31/17913	0.00250417	0.0112211	0.00589217	FCER1G/BTK	2
GO:1903978	regulation of microglial cell activation	31/17913	0.00250417	0.0112211	0.00589217	ITGB2/PTPRC	2
GO:0033028	myeloid cell apoptotic process	32/17913	0.00266706	0.0118282	0.00621096	FCER1G/CCL5	2
GO:0070232	regulation of T cell apoptotic process	32/17913	0.00266706	0.0118282	0.00621096	IL7R/CCL5	2
GO:0071276	cellular response to cadmium ion	32/17913	0.00266706	0.0118282	0.00621096	CYBB/MMP9	2
GO:0002698	negative regulation of immune effector process	116/17913	0.00270413	0.0119517	0.00627579	IL2RA/IL7R/PTPRC	3
GO:0002761	regulation of myeloid leukocyte differentiation	117/17913	0.00277068	0.0122042	0.00640837	LILRB3/TYROBP/CD74	3
GO:0043900	regulation of multi-organism process	408/17913	0.00282555	0.0123605	0.00649048	IL2RA/IL12RB1/CCL5/IFITM1/CD74	5
GO:0045589	regulation of regulatory T cell differentiation	33/17913	0.00283481	0.0123605	0.00649048	CTLA4/IL2RA	2
GO:0055094	response to lipoprotein particle	33/17913	0.00283481	0.0123605	0.00649048	FCER1G/ITGB2	2
GO:0051047	positive regulation of secretion	409/17913	0.00285547	0.0124089	0.00651585	CSF1R/FCER1G/ITGB2/TLR8/CD14	5
GO:0019079	viral genome replication	120/17913	0.00297638	0.012891	0.00676902	CCL2/CCL5/IFITM1	3
GO:0034142	toll-like receptor 4 signaling pathway	34/17913	0.00300741	0.012896	0.00677166	ITGB2/CD14	2
GO:1902622	regulation of neutrophil migration	34/17913	0.00300741	0.012896	0.00677166	C3AR1/CD74	2
GO:2000403	positive regulation of lymphocyte migration	34/17913	0.00300741	0.012896	0.00677166	CXCL13/CCL5	2
GO:0046718	viral entry into host cell	121/17913	0.00304698	0.0129797	0.00681561	IFITM1/CD86/CD74	3
GO:1903038	negative regulation of leukocyte cell-cell adhesion	121/17913	0.00304698	0.0129797	0.00681561	CTLA4/IL2RA/CD74	3
GO:0007249	I-kappaB kinase/NF-kappaB signaling	253/17913	0.00311238	0.0132148	0.00693907	TLR8/BTK/CD14/CD74	4
GO:0030224	monocyte differentiation	35/17913	0.00318484	0.0132191	0.00694131	CSF1R/CD74	2
GO:0042092	type 2 immune response	35/17913	0.00318484	0.0132191	0.00694131	CD86/CD74	2
GO:0045066	regulatory T cell differentiation	35/17913	0.00318484	0.0132191	0.00694131	CTLA4/IL2RA	2
GO:0045622	regulation of T-helper cell differentiation	35/17913	0.00318484	0.0132191	0.00694131	IL12RB1/CD86	2
GO:0071402	cellular response to lipoprotein particle stimulus	35/17913	0.00318484	0.0132191	0.00694131	FCER1G/ITGB2	2
GO:0090322	regulation of superoxide metabolic process	35/17913	0.00318484	0.0132191	0.00694131	ITGB2/TYROBP	2
GO:1903131	mononuclear cell differentiation	35/17913	0.00318484	0.0132191	0.00694131	CSF1R/CD74	2
GO:0008360	regulation of cell shape	124/17913	0.00326495	0.0135084	0.00709319	CSF1R/ITGB2/CCL2	3
GO:1905521	regulation of macrophage migration	36/17913	0.00336706	0.0138424	0.00726857	CCL5/C3AR1	2
GO:2000516	positive regulation of CD4-positive, alpha-beta T cell activation	36/17913	0.00336706	0.0138424	0.00726857	IL12RB1/CD86	2
GO:0030100	regulation of endocytosis	262/17913	0.00352705	0.0144542	0.00758985	IL2RB/PTPRC/CCL2/CD14	4
GO:0046006	regulation of activated T cell proliferation	37/17913	0.00355406	0.0145189	0.00762385	IL2RA/IL12RB1	2
GO:0071356	cellular response to tumor necrosis factor	266/17913	0.00372288	0.0151116	0.00793505	TNFSF13B/LTB/CCL2/CCL5	4
GO:0002707	negative regulation of lymphocyte mediated immunity	38/17913	0.00374581	0.0151116	0.00793505	IL7R/PTPRC	2
GO:0002711	positive regulation of T cell mediated immunity	38/17913	0.00374581	0.0151116	0.00793505	IL12RB1/PTPRC	2
GO:0043277	apoptotic cell clearance	38/17913	0.00374581	0.0151116	0.00793505	CCL2/TYROBP	2
GO:0043491	protein kinase B signaling	268/17913	0.00382352	0.0153772	0.00807452	ICOS/CCL2/CCL5/CD86	4
GO:0050715	positive regulation of cytokine secretion	132/17913	0.0038923	0.0155978	0.00819033	CSF1R/TLR8/CD14	3
GO:1904951	positive regulation of establishment of protein localization	440/17913	0.00390245	0.0155978	0.00819033	CSF1R/GZMB/ITGB2/TLR8/CD14	5
GO:0046631	alpha-beta T cell activation	133/17913	0.00397551	0.0158019	0.00829753	IL12RB1/PTPRC/CD86	3
GO:0007162	negative regulation of cell adhesion	271/17913	0.00397793	0.0158019	0.00829753	CTLA4/IL2RA/PTPRC/CD74	4
GO:0030260	entry into host cell	134/17913	0.0040598	0.0159317	0.00836566	IFITM1/CD86/CD74	3
GO:0044409	entry into host	134/17913	0.0040598	0.0159317	0.00836566	IFITM1/CD86/CD74	3
GO:0051806	entry into cell of other organism involved in symbiotic interaction	134/17913	0.0040598	0.0159317	0.00836566	IFITM1/CD86/CD74	3
GO:0051828	entry into other organism involved in symbiotic interaction	134/17913	0.0040598	0.0159317	0.00836566	IFITM1/CD86/CD74	3
GO:0002823	negative regulation of adaptive immune response based on somatic recombination of immune receptors built from immunoglobulin superfamily domains	40/17913	0.00414349	0.0161202	0.00846464	IL7R/PTPRC	2
GO:0042036	negative regulation of cytokine biosynthetic process	40/17913	0.00414349	0.0161202	0.00846464	PTPRC/TYROBP	2
GO:0002920	regulation of humoral immune response	135/17913	0.00414518	0.0161202	0.00846464	CXCL13/PTPRC/C3AR1	3
GO:0006959	humoral immune response	276/17913	0.00424462	0.0164574	0.00864174	CXCL13/PTPRC/CCL2/C3AR1	4
GO:0006911	phagocytosis, engulfment	41/17913	0.00434936	0.0166148	0.00872439	FCER1G/ITGB2	2
GO:0050798	activated T cell proliferation	41/17913	0.00434936	0.0166148	0.00872439	IL2RA/IL12RB1	2
GO:0098760	response to interleukin-7	41/17913	0.00434936	0.0166148	0.00872439	IL7R/BTK	2
GO:0098761	cellular response to interleukin-7	41/17913	0.00434936	0.0166148	0.00872439	IL7R/BTK	2
GO:2000404	regulation of T cell migration	41/17913	0.00434936	0.0166148	0.00872439	CXCL13/CCL5	2
GO:0044344	cellular response to fibroblast growth factor stimulus	138/17913	0.00440787	0.0167888	0.00881573	CXCL13/CCL2/CCL5	3
GO:0002433	immune response-regulating cell surface receptor signaling pathway involved in phagocytosis	139/17913	0.00449763	0.0169808	0.00891658	PTPRC/CD3G/CD247	3
GO:0032675	regulation of interleukin-6 production	139/17913	0.00449763	0.0169808	0.00891658	FCER1G/TLR8/TYROBP	3
GO:0038096	Fc-gamma receptor signaling pathway involved in phagocytosis	139/17913	0.00449763	0.0169808	0.00891658	PTPRC/CD3G/CD247	3
GO:0032731	positive regulation of interleukin-1 beta production	42/17913	0.0045599	0.0171659	0.00901376	TLR8/TYROBP	2
GO:0038094	Fc-gamma receptor signaling pathway	141/17913	0.00468046	0.0175687	0.00922526	PTPRC/CD3G/CD247	3
GO:0002431	Fc receptor mediated stimulatory signaling pathway	142/17913	0.00477355	0.0177693	0.00933062	PTPRC/CD3G/CD247	3
GO:0043300	regulation of leukocyte degranulation	43/17913	0.00477508	0.0177693	0.00933062	FCER1G/ITGB2	2
GO:0043303	mast cell degranulation	43/17913	0.00477508	0.0177693	0.00933062	FCER1G/BTK	2
GO:0002548	monocyte chemotaxis	44/17913	0.00499488	0.0184811	0.00970434	CCL2/CCL5	2
GO:0030225	macrophage differentiation	44/17913	0.00499488	0.0184811	0.00970434	CSF1R/MMP9	2
GO:0001818	negative regulation of cytokine production	290/17913	0.0050553	0.0186139	0.0097741	TLR8/PTPRC/BTK/TYROBP	4
GO:0071774	response to fibroblast growth factor	145/17913	0.00505953	0.0186139	0.0097741	CXCL13/CCL2/CCL5	3
GO:0002279	mast cell activation involved in immune response	45/17913	0.00521928	0.0187749	0.00985863	FCER1G/BTK	2
GO:0002448	mast cell mediated immunity	45/17913	0.00521928	0.0187749	0.00985863	FCER1G/BTK	2
GO:0002820	negative regulation of adaptive immune response	45/17913	0.00521928	0.0187749	0.00985863	IL7R/PTPRC	2
GO:0033628	regulation of cell adhesion mediated by integrin	45/17913	0.00521928	0.0187749	0.00985863	CXCL13/CCL5	2
GO:0035987	endodermal cell differentiation	45/17913	0.00521928	0.0187749	0.00985863	ITGB2/MMP9	2
GO:0045581	negative regulation of T cell differentiation	45/17913	0.00521928	0.0187749	0.00985863	CTLA4/CD74	2
GO:0050922	negative regulation of chemotaxis	45/17913	0.00521928	0.0187749	0.00985863	CXCL13/CCL2	2
GO:0071675	regulation of mononuclear cell migration	45/17913	0.00521928	0.0187749	0.00985863	CCL5/C3AR1	2
GO:1903900	regulation of viral life cycle	147/17913	0.00525582	0.018854	0.00990017	CCL5/IFITM1/CD74	3
