# Supplementary material for: CD86 Molecule Might Be a Novel Immune-Related Prognostic Biomarker for Patients With Bladder Cancer by Bioinformatics and Experimental Assays
Source: Front Oncol. 2021 Aug 6;11:679851. doi: 10.3389/fonc.2021.679851 (PMC8378807; doi:10.3389/fonc.2021.679851)
Supplement: Supplementary file 5 [file Table_4.xlsx]

## Sheet: Sheet1
Table S4: Hub genes in key modules related with pathplogical stages.
Gene	Degree in PPI network	cor.geneModuleMembership	cor.geneTraitSignificance	Module
CD86	37	0.859261	0.479117	turquoise
PTPRC	35	0.823659	0.323953	turquoise
CTLA4	29	0.870585	0.445523	turquoise
ITGB2	24	0.919875	0.420551	turquoise
IL10RA	24	0.859298	0.39527	turquoise
TYROBP	23	0.92273	0.445581	turquoise
CCL5	23	0.82774	0.427229	turquoise
CCL2	22	0.801666	0.479755	turquoise
GZMB	21	0.908472	0.51651	turquoise
TLR8	20	0.864326	0.438003	turquoise
ITGAL	20	0.843949	0.380677	turquoise
FCER1G	19	0.895097	0.457413	turquoise
IL2RB	19	0.886619	0.39651	turquoise
CD74	19	0.801577	0.333237	turquoise
IL2RA	18	0.845298	0.459111	turquoise
CD48	18	0.888879	0.399973	turquoise
IL7R	17	0.85185	0.465314	turquoise
CYBB	17	0.907484	0.457769	turquoise
CD3D	17	0.848293	0.339596	turquoise
CSF1R	17	0.87954	0.323566	turquoise
BTK	16	0.884996	0.493509	turquoise
CD247	16	0.815087	0.343252	turquoise
C3AR1	15	0.846301	0.466286	turquoise
CXCL13	14	0.832408	0.496238	turquoise
IL21R	14	0.814532	0.401985	turquoise
CD3G	14	0.818871	0.369697	turquoise
CD8A	13	0.813844	0.350298	turquoise
ITK	13	0.808253	0.298263	turquoise
MMP9	12	0.815861	0.499107	turquoise
HCST	12	0.93505	0.432822	turquoise
HLA-DPA1	12	0.826975	0.353374	turquoise
ICOS	11	0.855186	0.420402	turquoise
TNFSF13B	11	0.887735	0.369191	turquoise
HLA-DQA1	10	0.841507	0.364504	turquoise
IFI30	9	0.887017	0.551973	turquoise
CD14	9	0.89932	0.498053	turquoise
HLA-DMB	7	0.854046	0.431242	turquoise
IL12RB1	7	0.828348	0.31315	turquoise
LTB	5	0.802634	0.325039	turquoise
LILRB3	4	0.879233	0.5092	turquoise
CCL4L1	4	0.839389	0.438516	turquoise
IL32	2	0.865962	0.447324	turquoise
IFITM1	1	0.806847	0.46506	turquoise
SEMA4B	0	0.826353	-0.396903	blue
SYTL1	0	0.800467	-0.547195	blue
