# Supplementary material for: CD86 Molecule Might Be a Novel Immune-Related Prognostic Biomarker for Patients With Bladder Cancer by Bioinformatics and Experimental Assays
Source: Front Oncol. 2021 Aug 6;11:679851. doi: 10.3389/fonc.2021.679851 (PMC8378807; doi:10.3389/fonc.2021.679851)
Supplement: Supplementary file 6 [file Table_5.xlsx]

## Sheet: Sheet1
Table S5: stromal score and immune score of each patient with bladder cancer (based on TCGA-BLCA).
Symbol ID	StromalScore	ImmuneScore	ESTIMATEScore	TumorPurity
TCGA_2F_A9KO	-282.805	818.857	536.052	0.775258
TCGA_2F_A9KP	-1684.18	-1084.14	-2768.32	0.980338
TCGA_2F_A9KQ	-1286.57	-917.863	-2204.43	0.960667
TCGA_2F_A9KR	-1529.27	-629.943	-2159.21	0.958802
TCGA_2F_A9KT	-1040.45	-495.649	-1536.1	0.928848
TCGA_2F_A9KW	-179.033	-91.9692	-271.002	0.844478
TCGA_4Z_AA7M	-1155.12	-568.234	-1723.35	0.938678
TCGA_4Z_AA7N	652.952	2004.5	2657.45	0.544444
TCGA_4Z_AA7O	-772.918	135.681	-637.237	0.872037
TCGA_4Z_AA7Q	-706.493	1178.3	471.805	0.78118
TCGA_4Z_AA7R	-1067.93	-986.506	-2054.43	0.95432
TCGA_4Z_AA7S	-1456.06	-977.179	-2433.23	0.96945
TCGA_4Z_AA7W	-263.475	2093.81	1830.33	0.642026
TCGA_4Z_AA7Y	-1762.65	-785.31	-2547.96	0.973443
TCGA_4Z_AA80	-1816.86	-874.107	-2690.96	0.978034
TCGA_4Z_AA81	-1385.44	300.163	-1085.27	0.902317
TCGA_4Z_AA82	-314.296	-122.339	-436.636	0.857249
TCGA_4Z_AA83	-982.773	81.1165	-901.656	0.890372
TCGA_4Z_AA84	-1094.49	-779.173	-1873.66	0.946057
TCGA_4Z_AA86	513.704	1283.63	1797.33	0.645732
TCGA_4Z_AA87	-909.927	99.4468	-810.48	0.8842
TCGA_4Z_AA89	-2223.85	-468.134	-2691.98	0.978065
TCGA_5N_A9KI	-160.592	189.141	28.5494	0.820119
TCGA_5N_A9KM	-275.578	325.921	50.3424	0.818284
TCGA_BL_A0C8	-711.657	-658.258	-1369.92	0.919535
TCGA_BL_A13I	761.291	1793.61	2554.91	0.557008
TCGA_BL_A13J	-175.329	-195.79	-371.12	0.852257
TCGA_BL_A3JM	-675.395	-701.518	-1376.91	0.919939
TCGA_BL_A5ZZ	841.373	615.973	1457.35	0.683019
TCGA_BT_A0S7	-625.81	-561.589	-1187.4	0.908678
TCGA_BT_A0YX	-703.948	415.937	-288.011	0.845812
TCGA_BT_A20J	-430.705	1215.69	784.989	0.751664
TCGA_BT_A20N	-1155.02	-1033.26	-2188.28	0.960006
TCGA_BT_A20O	942.556	2612.14	3554.7	0.429574
TCGA_BT_A20P	-1605.23	-775.11	-2380.34	0.967517
TCGA_BT_A20Q	260.289	459.08	719.369	0.757982
TCGA_BT_A20R	742.401	-41.9294	700.472	0.759789
TCGA_BT_A20T	-186.624	222.767	36.1427	0.81948
TCGA_BT_A20U	-480.439	-239.668	-720.107	0.877926
TCGA_BT_A20V	-1701.87	-77.1672	-1779.04	0.941465
TCGA_BT_A20W	-768.246	-73.0036	-841.249	0.886301
TCGA_BT_A20X	-387.653	-63.4983	-451.151	0.858344
TCGA_BT_A2LA	-1464.54	-1833.83	-3298.37	0.99271
TCGA_BT_A2LB	31.29	446.68	477.971	0.780615
TCGA_BT_A2LD	-733.237	-268.81	-1002.05	0.896984
TCGA_BT_A3PH	-1124.93	-719.099	-1844.03	0.944639
TCGA_BT_A3PJ	-712.279	551.712	-160.567	0.835685
TCGA_BT_A3PK	173.616	441.971	615.587	0.767831
TCGA_BT_A42C	-1804.04	-798.516	-2602.55	0.975247
TCGA_BT_A42E	-631.233	1123.27	492.041	0.779322
TCGA_BT_A42F	-394.834	1490.54	1095.7	0.720812
TCGA_C4_A0EZ	-1427.01	-1557.39	-2984.39	0.986102
TCGA_C4_A0F0	-355.954	254.678	-101.276	0.830873
TCGA_C4_A0F1	-509.05	-150.075	-659.126	0.873605
TCGA_C4_A0F6	-514.793	-360.65	-875.443	0.888614
TCGA_C4_A0F7	-1045.48	-865.155	-1910.63	0.947801
TCGA_CF_A1HR	-972.103	-145.343	-1117.45	0.904343
TCGA_CF_A1HS	-762.759	145.582	-617.177	0.870592
TCGA_CF_A27C	-2163.99	-699.547	-2863.54	0.983
TCGA_CF_A3MF	-1381.15	-652.698	-2033.85	0.953413
TCGA_CF_A3MG	-2143.73	-846.836	-2990.56	0.986252
TCGA_CF_A3MH	-2018.8	-528.673	-2547.48	0.973427
TCGA_CF_A3MI	-1193.96	-127.226	-1321.19	0.916701
TCGA_CF_A47S	-1580.53	-218.813	-1799.34	0.942466
TCGA_CF_A47T	-1396.94	-863.13	-2260.07	0.962903
TCGA_CF_A47V	-934.367	-117.307	-1051.67	0.90018
TCGA_CF_A47W	-1786.08	-837.33	-2623.41	0.975919
TCGA_CF_A47X	-1815.42	-906.576	-2721.99	0.978973
TCGA_CF_A47Y	-1710.72	-800.21	-2510.93	0.972185
TCGA_CF_A5U8	-1800.65	-877.885	-2678.53	0.977652
TCGA_CF_A5UA	-1731.58	-749.225	-2480.8	0.971139
TCGA_CF_A7I0	-605.102	-496.08	-1101.18	0.903321
TCGA_CF_A8HX	-1674.21	-931.527	-2605.74	0.97535
TCGA_CF_A8HY	-1764.31	-474.612	-2238.93	0.962061
TCGA_CF_A9FF	-756.286	-140.917	-897.202	0.890074
TCGA_CF_A9FH	-1976.61	-497.401	-2474.01	0.970901
TCGA_CF_A9FL	-486.823	-507.709	-994.532	0.896495
TCGA_CF_A9FM	-1642.89	-255.359	-1898.25	0.94722
TCGA_CU_A0YN	-230.995	371.718	140.722	0.810586
TCGA_CU_A0YO	-518.834	265.411	-253.423	0.843093
TCGA_CU_A0YR	3.17663	718.923	722.099	0.757721
TCGA_CU_A3KJ	-1080.67	22.9764	-1057.69	0.900564
TCGA_CU_A3QU	-2052.5	-655.307	-2707.81	0.978547
TCGA_CU_A3YL	-1093.71	-593.593	-1687.3	0.936841
TCGA_CU_A5W6	-1123.42	-294.956	-1418.37	0.922308
TCGA_CU_A72E	-303.47	-181.408	-484.878	0.860873
TCGA_DK_A1A3	84.2188	106.539	190.757	0.806263
TCGA_DK_A1A5	208.01	-99.6955	108.314	0.813363
TCGA_DK_A1A6	-636.453	439.255	-197.198	0.838626
TCGA_DK_A1A7	-1252.96	-598.817	-1851.78	0.945011
TCGA_DK_A1AA	-1498.82	-389.186	-1888.01	0.946737
TCGA_DK_A1AB	797.592	454.427	1252.02	0.704719
TCGA_DK_A1AC	-145.301	356.99	211.689	0.804442
TCGA_DK_A1AD	-506.749	-200.856	-707.605	0.877046
TCGA_DK_A1AE	-1335.86	-836.951	-2172.81	0.959368
TCGA_DK_A1AF	1093.34	1080.45	2173.79	0.602574
TCGA_DK_A1AG	-1872.72	-301.761	-2174.49	0.959437
TCGA_DK_A2HX	870.201	-227.69	642.511	0.765293
TCGA_DK_A2I1	646.617	593.188	1239.81	0.70599
TCGA_DK_A2I2	97.0924	1064.81	1161.9	0.714043
TCGA_DK_A2I4	1089.17	2245.81	3334.98	0.45847
TCGA_DK_A2I6	-1079.96	-525.972	-1605.93	0.932596
TCGA_DK_A3IK	-571.283	-529.274	-1100.56	0.903282
TCGA_DK_A3IL	-887.798	-697.699	-1585.5	0.93151
TCGA_DK_A3IM	-1822.46	-994.281	-2816.74	0.981716
TCGA_DK_A3IN	370.553	492.731	863.284	0.744035
TCGA_DK_A3IQ	1699.68	-133.712	1565.97	0.671287
TCGA_DK_A3IS	-1931.9	-485.352	-2417.25	0.968872
TCGA_DK_A3IT	-203.594	-36.3988	-239.993	0.842031
TCGA_DK_A3IU	771.489	2262.4	3033.89	0.497287
TCGA_DK_A3IV	-1617.38	632.064	-985.312	0.895895
TCGA_DK_A3WW	-601.365	1440.09	838.73	0.746438
TCGA_DK_A3WX	-6.82657	854.856	848.029	0.745529
TCGA_DK_A3WY	767.735	2633.06	3400.8	0.449863
TCGA_DK_A3X1	-697.255	-401.409	-1098.66	0.903163
TCGA_DK_A3X2	-1850.86	-1287.31	-3138.17	0.989601
TCGA_DK_A6AV	-1157.59	-181.635	-1339.22	0.917755
TCGA_DK_A6AW	-1239.22	-741.857	-1981.08	0.951048
TCGA_DK_A6B0	-1877.29	-676.638	-2553.93	0.973643
TCGA_DK_A6B1	-1347.91	-715.888	-2063.8	0.95473
TCGA_DK_A6B2	490.333	667.882	1158.22	0.714421
TCGA_DK_A6B5	-1078.96	312.113	-766.851	0.88119
TCGA_DK_A6B6	-1555.96	196.531	-1359.43	0.918929
TCGA_DK_AA6L	-1084.81	281.517	-803.29	0.883706
TCGA_DK_AA6M	-167.658	1041.67	874.015	0.742981
TCGA_DK_AA6P	-1674.78	-1156.63	-2831.41	0.982123
TCGA_DK_AA6Q	-1642.58	522.139	-1120.45	0.904531
TCGA_DK_AA6R	-1050.04	-268.907	-1318.95	0.91657
TCGA_DK_AA6S	644.243	513.857	1158.1	0.714433
TCGA_DK_AA6T	-297.389	1667.65	1370.26	0.692299
TCGA_DK_AA6U	-1921.15	-747.058	-2668.21	0.977332
TCGA_DK_AA6W	-1298.5	-676.726	-1975.22	0.950782
TCGA_DK_AA6X	-733.159	238.511	-494.648	0.861602
TCGA_DK_AA71	-1400.55	-651.06	-2051.61	0.954196
TCGA_DK_AA74	1375.64	1921.17	3296.81	0.463442
TCGA_DK_AA75	-1973.54	-1136.4	-3109.95	0.988997
TCGA_DK_AA76	-1851.83	-1323.81	-3175.64	0.990377
TCGA_DK_AA77	-1554.49	20.0052	-1534.48	0.92876
TCGA_E5_A2PC	-1653.41	30.8987	-1622.51	0.933472
TCGA_E5_A4TZ	-2063.78	-629.201	-2692.98	0.978096
TCGA_E5_A4U1	-2138.1	-1342.55	-3480.66	0.995579
TCGA_E7_A3X6	-745.337	521.738	-223.599	0.84073
TCGA_E7_A3Y1	-1396.23	-617.829	-2014.06	0.952533
TCGA_E7_A4IJ	-1511.84	-96.7753	-1608.62	0.932739
TCGA_E7_A4XJ	-1440.87	-844.205	-2285.08	0.963887
TCGA_E7_A519	-964.116	703.049	-261.067	0.843696
TCGA_E7_A541	-1006.69	552.452	-454.234	0.858576
TCGA_E7_A5KE	-2148.76	-1271.45	-3420.21	0.994706
TCGA_E7_A5KF	-2356.54	-856.549	-3213.09	0.991123
TCGA_E7_A677	-1144.78	-321.891	-1466.67	0.925024
TCGA_E7_A678	-1985.46	-473.023	-2458.49	0.970353
TCGA_E7_A6MD	-108.711	444.757	336.046	0.793465
TCGA_E7_A6ME	-1767.69	-346.246	-2113.94	0.956893
TCGA_E7_A6MF	-1883.16	-705.181	-2588.34	0.974783
TCGA_E7_A7DU	-1675.8	-597.229	-2273.03	0.963414
TCGA_E7_A7DV	539.799	1725.06	2264.86	0.591852
TCGA_E7_A7PW	-2008.47	-596.158	-2604.63	0.975314
TCGA_E7_A7XN	-1062.61	1428.54	365.929	0.790788
TCGA_E7_A85H	-710.586	6.02925	-704.557	0.876831
TCGA_E7_A8O7	-1404.14	159.983	-1244.16	0.912124
TCGA_E7_A8O8	-1559.63	-685.457	-2245.09	0.962307
TCGA_E7_A97P	-79.0717	1196.62	1117.54	0.718586
TCGA_E7_A97Q	-278.639	-242.854	-521.493	0.863596
TCGA_FD_A3B3	579.627	1367.56	1947.18	0.628781
TCGA_FD_A3B4	-8.3231	718.193	709.87	0.758891
TCGA_FD_A3B5	-859.241	-661.419	-1520.66	0.928006
TCGA_FD_A3B6	-344.601	1147.43	802.827	0.749935
TCGA_FD_A3B7	1192.87	1592.98	2785.85	0.528539
TCGA_FD_A3B8	1536.64	2124.81	3661.46	0.41537
TCGA_FD_A3N5	-1034.64	-93.2356	-1127.87	0.904995
TCGA_FD_A3N6	-1154.9	-157.796	-1312.7	0.916202
TCGA_FD_A3NA	-483.715	149.962	-333.753	0.849375
TCGA_FD_A3SJ	-387.728	-575.2	-962.929	0.89443
TCGA_FD_A3SL	1011.18	167.303	1178.49	0.712336
TCGA_FD_A3SM	30.1773	-484.155	-453.978	0.858557
TCGA_FD_A3SN	-450.138	-260.418	-710.556	0.877254
TCGA_FD_A3SO	271.602	571.482	843.084	0.746013
TCGA_FD_A3SP	1588.8	1331.21	2920	0.511721
TCGA_FD_A3SQ	690.331	280.231	970.562	0.733422
TCGA_FD_A3SR	241.031	402.146	643.178	0.76523
TCGA_FD_A3SS	-1066.86	-763.599	-1830.46	0.943983
TCGA_FD_A43N	-205.357	-183.972	-389.33	0.853653
TCGA_FD_A43P	-480.486	1308.9	828.416	0.747445
TCGA_FD_A43S	698.816	1734.89	2433.71	0.571694
TCGA_FD_A43U	932.27	1785.8	2718.07	0.536959
TCGA_FD_A43X	-1892.63	-834.735	-2727.36	0.979134
TCGA_FD_A43Y	-46.203	301.971	255.768	0.800582
TCGA_FD_A5BR	-336.614	405.37	68.7564	0.816727
TCGA_FD_A5BS	1619.27	2903.2	4522.48	0.297394
TCGA_FD_A5BT	1440.44	1934.49	3374.92	0.453251
TCGA_FD_A5BU	344.815	772.263	1117.08	0.718633
TCGA_FD_A5BV	-1222.33	-895.325	-2117.66	0.957052
TCGA_FD_A5BX	721.442	1356.34	2077.78	0.61376
TCGA_FD_A5BY	-353.625	-107.902	-461.527	0.859124
TCGA_FD_A5BZ	947.33	-384.108	563.223	0.772732
TCGA_FD_A5C0	-616.069	-232.673	-848.742	0.886809
TCGA_FD_A5C1	531.126	1270.25	1801.37	0.645279
TCGA_FD_A62N	1239.95	2666.64	3906.59	0.382377
TCGA_FD_A62O	-965.362	-799.159	-1764.52	0.940745
TCGA_FD_A62P	-33.1088	585.576	552.468	0.773733
TCGA_FD_A62S	1130.36	881.423	2011.78	0.62138
TCGA_FD_A6TA	375.906	647.664	1023.57	0.72811
TCGA_FD_A6TB	347.809	1331.45	1679.26	0.658868
TCGA_FD_A6TC	179.721	-350.182	-170.46	0.836481
TCGA_FD_A6TD	130.187	1015.38	1145.57	0.715719
TCGA_FD_A6TE	-1984.9	-439.973	-2424.87	0.969149
TCGA_FD_A6TF	288.178	-181.912	106.265	0.813538
TCGA_FD_A6TG	412.641	251.56	664.2	0.76324
TCGA_FD_A6TH	-87.0081	-364.402	-451.41	0.858363
TCGA_FD_A6TI	-875.257	-494.516	-1369.77	0.919527
TCGA_FD_A6TK	783.662	971.508	1755.17	0.650445
TCGA_FJ_A3Z7	-21.3425	-137.859	-159.202	0.835575
TCGA_FJ_A3Z9	-1942.63	-1052.14	-2994.77	0.986354
TCGA_FJ_A3ZE	-2049.23	-1301.46	-3350.7	0.993606
TCGA_FJ_A3ZF	-1844.24	-1333.74	-3177.98	0.990425
TCGA_FJ_A871	-921.189	-938.338	-1859.53	0.945382
TCGA_FT_A3EE	-1175	-631.501	-1806.5	0.942817
TCGA_FT_A61P	572.404	611.027	1183.43	0.711826
TCGA_G2_A2EC	166.901	286.73	453.631	0.782843
TCGA_G2_A2EF	-743.571	1039.04	295.47	0.797076
TCGA_G2_A2EJ	-1427.46	24.2449	-1403.21	0.921445
TCGA_G2_A2EK	-1037.92	-215.179	-1253.1	0.912661
TCGA_G2_A2EL	-2065.21	-1900.04	-3965.25	0.999737
TCGA_G2_A2EO	277.61	738.481	1016.09	0.728862
TCGA_G2_A2ES	-191.254	361.622	170.369	0.80803
TCGA_G2_A3IB	-1523.67	-546.04	-2069.71	0.954988
TCGA_G2_A3IE	-1443.07	-553.568	-1996.64	0.951751
TCGA_G2_A3VY	-2034.25	-1288.49	-3322.73	0.993134
TCGA_G2_AA3B	-1834.51	-137.38	-1971.89	0.95063
TCGA_G2_AA3C	-39.8302	1628.01	1588.18	0.668866
TCGA_G2_AA3D	-2175.83	-780.964	-2956.8	0.985421
TCGA_G2_AA3F	-1211.85	-844.552	-2056.4	0.954406
TCGA_GC_A3BM	-1610.59	-407.676	-2018.27	0.95272
TCGA_GC_A3I6	-651.664	351.183	-300.481	0.846787
TCGA_GC_A3OO	-200.309	-139.597	-339.906	0.849851
TCGA_GC_A3RB	-1428.01	-589.402	-2017.42	0.952683
TCGA_GC_A3RC	-487.829	837.231	349.402	0.79227
TCGA_GC_A3RD	-1322.48	-514.864	-1837.35	0.944316
TCGA_GC_A3WC	-335.086	1092.13	757.048	0.754363
TCGA_GC_A3YS	363.501	306.713	670.214	0.762669
TCGA_GC_A4ZW	-1791.12	-950.967	-2742.09	0.979571
TCGA_GC_A6I1	-307.978	1866.52	1558.54	0.672094
TCGA_GC_A6I3	-424.877	980.442	555.565	0.773445
TCGA_GD_A2C5	-347.426	-511.816	-859.242	0.887521
TCGA_GD_A3OP	-124.757	-290.518	-415.275	0.85563
TCGA_GD_A3OQ	-1272.56	-402.889	-1675.45	0.936231
TCGA_GD_A3OS	-490.46	-603.923	-1094.38	0.902893
TCGA_GD_A6C6	-1177.23	-351.781	-1529.02	0.928462
TCGA_GD_A76B	-936.998	714.84	-222.158	0.840616
TCGA_GU_A42P	-1911.98	-1292.83	-3204.81	0.990961
TCGA_GU_A42Q	-1493.74	-855.334	-2349.08	0.966346
TCGA_GU_A42R	-1667.96	-938.981	-2606.94	0.975389
TCGA_GU_A762	287.107	1886.93	2174.04	0.602544
TCGA_GU_A763	-2073.27	-472.426	-2545.7	0.973367
TCGA_GU_A764	115.19	813.888	929.078	0.737547
TCGA_GU_A766	76.4163	1982.71	2059.12	0.615921
TCGA_GU_A767	-533.035	-622.216	-1155.25	0.906697
TCGA_GU_AATO	-263.51	556.809	293.299	0.797268
TCGA_GU_AATP	383.745	157.177	540.922	0.774806
TCGA_GU_AATQ	-1253.17	-317.788	-1570.96	0.930731
TCGA_GV_A3JV	-309.514	5.23613	-304.278	0.847084
TCGA_GV_A3JW	-1570.51	-1360.15	-2930.65	0.984761
TCGA_GV_A3JX	-1387.92	46.3269	-1341.59	0.917894
TCGA_GV_A3JZ	-509.314	-395.498	-904.813	0.890583
TCGA_GV_A3QF	-1721.98	-821.415	-2543.4	0.97329
TCGA_GV_A3QG	1223.32	2167.75	3391.07	0.451138
TCGA_GV_A3QH	-2251.74	-1052.37	-3304.11	0.992811
TCGA_GV_A3QI	-1899.69	-1438.71	-3338.4	0.993401
TCGA_GV_A3QK	-1403.24	301.895	-1101.34	0.903331
TCGA_GV_A40E	-713.195	-72.7405	-785.936	0.882511
TCGA_GV_A40G	-1888.75	-997.792	-2886.55	0.983615
TCGA_GV_A6ZA	-1501.68	-163.394	-1665.07	0.935694
TCGA_H4_A2HO	-936.48	-76.4749	-1012.95	0.89769
TCGA_H4_A2HQ	-1821.87	-709.714	-2531.58	0.97289
TCGA_HQ_A2OE	-1799.15	-779.409	-2578.56	0.974462
TCGA_HQ_A2OF	-1727.81	-1231.07	-2958.88	0.985473
TCGA_HQ_A5ND	-1743.27	-485.464	-2228.73	0.961652
TCGA_HQ_A5NE	-596.762	-77.918	-674.679	0.874713
TCGA_K4_A3WS	1017.9	569.363	1587.26	0.668967
TCGA_K4_A3WU	-23.7733	870.118	846.345	0.745694
TCGA_K4_A3WV	-1436.75	-1217.04	-2653.79	0.976882
TCGA_K4_A4AB	32.9711	63.9487	96.9197	0.814335
TCGA_K4_A4AC	-670.575	499.206	-171.368	0.836555
TCGA_K4_A54R	98.2842	764.414	862.698	0.744092
TCGA_K4_A5RH	801.02	1962.77	2763.79	0.531286
TCGA_K4_A5RI	-751.458	-254.062	-1005.52	0.897209
TCGA_K4_A5RJ	391.585	2319.77	2711.36	0.53779
TCGA_K4_A6FZ	-1043.92	401.685	-642.232	0.872395
TCGA_K4_A6MB	-541.785	-588.785	-1130.57	0.905163
TCGA_K4_A83P	982.682	1919.24	2901.93	0.513999
TCGA_K4_AAQO	288.916	167.739	456.655	0.782566
TCGA_KQ_A41N	-1340.8	-1154.31	-2495.1	0.971638
TCGA_KQ_A41O	-2496.63	-1692.76	-4189.39	0.99995
TCGA_KQ_A41P	-241.843	-63.3743	-305.217	0.847157
TCGA_KQ_A41Q	-1478.79	-839.038	-2317.83	0.965156
TCGA_KQ_A41R	-1444.65	-852.008	-2296.66	0.964338
TCGA_KQ_A41S	175.829	-264.348	-88.5181	0.82983
TCGA_LC_A66R	-439	898.15	459.15	0.782338
TCGA_LT_A5Z6	-1889.52	-408.519	-2298.04	0.964392
TCGA_LT_A8JT	-1550.64	-246.74	-1797.38	0.94237
TCGA_MV_A51V	-1361.61	-918.063	-2279.67	0.963675
TCGA_PQ_A6FI	-1300.04	24.6716	-1275.36	0.913992
TCGA_PQ_A6FN	-693.36	111.938	-581.422	0.867997
TCGA_R3_A69X	373.892	637.443	1011.33	0.72934
TCGA_S5_A6DX	253.667	1331.36	1585.03	0.66921
TCGA_S5_AA26	-1920.56	-988.28	-2908.84	0.984199
TCGA_SY_A9G0	983.701	59.9034	1043.6	0.726091
TCGA_SY_A9G5	654.443	1142.22	1796.67	0.645807
TCGA_UY_A78K	-726.897	1163.32	436.421	0.784412
TCGA_UY_A78L	-406.8	-197.522	-604.322	0.869662
TCGA_UY_A78M	-442.186	-694.477	-1136.66	0.905543
TCGA_UY_A78N	-1328.11	-1301.29	-2629.4	0.97611
TCGA_UY_A78O	-1040.43	-560.984	-1601.41	0.932357
TCGA_UY_A78P	-7.53613	1438.17	1430.63	0.685878
TCGA_UY_A8OB	-1396.77	147.83	-1248.94	0.912412
TCGA_UY_A8OC	231.953	-151.88	80.0725	0.815768
TCGA_UY_A8OD	420.565	297.135	717.699	0.758142
TCGA_UY_A9PA	-1699.49	254.654	-1444.84	0.923802
TCGA_UY_A9PB	605.376	1329.8	1935.17	0.630151
TCGA_UY_A9PD	-396.665	-515.139	-911.805	0.891049
TCGA_UY_A9PE	-670.416	-731.105	-1401.52	0.921349
TCGA_UY_A9PF	-617.147	-65.1633	-682.31	0.875256
TCGA_UY_A9PH	56.2063	1402.9	1459.11	0.68283
TCGA_XF_A8HB	-2034.9	-768.983	-2803.88	0.981355
TCGA_XF_A8HC	-2056.09	-1289.46	-3345.54	0.99352
TCGA_XF_A8HD	-430.949	816.278	385.329	0.789042
TCGA_XF_A8HE	-440.48	723.835	283.355	0.798149
TCGA_XF_A8HF	-384.213	-79.4346	-463.648	0.859283
TCGA_XF_A8HG	-1745.48	-866.959	-2612.44	0.975566
TCGA_XF_A8HH	85.2799	-225.135	-139.855	0.834011
TCGA_XF_A8HI	-1622.19	-415.104	-2037.29	0.953565
TCGA_XF_A9SH	-1054.36	-351.066	-1405.43	0.921572
TCGA_XF_A9SI	556.656	2275.43	2832.09	0.522765
TCGA_XF_A9SJ	82.1113	798.65	880.761	0.742318
TCGA_XF_A9SK	623.038	668.16	1291.2	0.700627
TCGA_XF_A9SL	1000.47	1432.76	2433.23	0.571752
TCGA_XF_A9SM	490.857	1928.3	2419.15	0.573445
TCGA_XF_A9SP	819.993	161.23	981.223	0.732357
TCGA_XF_A9ST	-1516.19	-1147.87	-2664.06	0.977203
TCGA_XF_A9SU	306.353	300.22	606.573	0.768678
TCGA_XF_A9SV	63.4592	-574.445	-510.985	0.862817
TCGA_XF_A9SW	1443.15	545.185	1988.34	0.624073
TCGA_XF_A9SX	852.347	1279.32	2131.67	0.607497
TCGA_XF_A9SY	467.054	1535.64	2002.7	0.622424
TCGA_XF_A9SZ	510.566	319.861	830.427	0.747249
TCGA_XF_A9T0	-379.315	61.98	-317.335	0.848101
TCGA_XF_A9T2	-240.354	-626.615	-866.969	0.888043
TCGA_XF_A9T3	389.895	370.274	760.168	0.754062
TCGA_XF_A9T4	-849.219	232.418	-616.801	0.870565
TCGA_XF_A9T5	-84.4078	1559.31	1474.9	0.681135
TCGA_XF_A9T6	-1347.91	-195.772	-1543.68	0.92926
TCGA_XF_A9T8	216.388	1426.91	1643.3	0.662829
TCGA_XF_AAME	1451.4	1794.48	3245.88	0.470054
TCGA_XF_AAMG	-360.183	-600.563	-960.747	0.894287
TCGA_XF_AAMH	-1033.98	-1094.45	-2128.43	0.957509
TCGA_XF_AAMJ	1111.69	-24.4937	1087.19	0.721677
TCGA_XF_AAML	-2093.46	-215.552	-2309.01	0.964817
TCGA_XF_AAMQ	-805.462	539.032	-266.43	0.844118
TCGA_XF_AAMR	401.197	35.6711	436.868	0.784371
TCGA_XF_AAMT	758.404	434.446	1192.85	0.710855
TCGA_XF_AAMW	-575.32	408.718	-166.602	0.836171
TCGA_XF_AAMX	-494.767	-689.809	-1184.58	0.908504
TCGA_XF_AAMY	59.8002	-303.861	-244.061	0.842353
TCGA_XF_AAMZ	-1139.77	-245.124	-1384.9	0.920398
TCGA_XF_AAN0	-597.767	335.983	-261.784	0.843752
TCGA_XF_AAN1	-1556.03	-512.016	-2068.05	0.954915
TCGA_XF_AAN2	-1021.1	405.144	-615.958	0.870504
TCGA_XF_AAN3	149.672	215.564	365.236	0.79085
TCGA_XF_AAN4	1555.55	1398.33	2953.88	0.507442
TCGA_XF_AAN5	-714.896	912.95	198.054	0.805629
TCGA_XF_AAN7	-251.79	-469.023	-720.813	0.877975
TCGA_XF_AAN8	2148.31	1678.51	3826.82	0.39317
TCGA_YC_A89H	-779.268	-225	-1004.27	0.897128
TCGA_YC_A8S6	479.42	668.041	1147.46	0.715525
TCGA_YC_A9TC	-1045.44	-691.715	-1737.16	0.939375
TCGA_YF_AA3L	-1450.1	-638.735	-2088.83	0.955817
TCGA_YF_AA3M	-1626.46	-521.968	-2148.43	0.958352
TCGA_ZF_A9R0	-760.675	-85.1864	-845.861	0.886614
TCGA_ZF_A9R1	-1297.79	-598.101	-1895.89	0.947109
TCGA_ZF_A9R2	-2446.55	-1014.84	-3461.4	0.995309
TCGA_ZF_A9R3	-1287.69	-149.583	-1437.28	0.923376
TCGA_ZF_A9R4	-1671.37	-269.521	-1940.89	0.949208
TCGA_ZF_A9R5	-1774.01	-539.177	-2313.19	0.964978
TCGA_ZF_A9R7	-1136.69	1368.55	231.855	0.80268
TCGA_ZF_A9R9	625.472	-67.0457	558.427	0.773179
TCGA_ZF_A9RC	-95.8124	-734.532	-830.344	0.885558
TCGA_ZF_A9RD	-391.834	1266.98	875.145	0.74287
TCGA_ZF_A9RE	-2063.39	-684.728	-2748.12	0.979748
TCGA_ZF_A9RF	-823.237	1289.57	466.332	0.781681
TCGA_ZF_A9RL	-2174.86	-1179.48	-3354.34	0.993666
TCGA_ZF_A9RM	-2439.11	-1201.22	-3640.33	0.997507
TCGA_ZF_A9RN	-1266.19	465.895	-800.291	0.8835
TCGA_ZF_AA4N	-854.551	271.267	-583.284	0.868133
TCGA_ZF_AA4R	78.1344	-578.904	-500.769	0.862058
TCGA_ZF_AA4T	-1778.38	-684.556	-2462.94	0.970511
TCGA_ZF_AA4U	-2303.29	-550.398	-2853.69	0.982734
TCGA_ZF_AA4V	-585.785	303.643	-282.141	0.845352
TCGA_ZF_AA4W	-1420.31	-493.414	-1913.72	0.947946
TCGA_ZF_AA4X	-2460.24	-641.528	-3101.77	0.988818
TCGA_ZF_AA51	-121.561	798.411	676.85	0.762039
TCGA_ZF_AA52	675.918	365.034	1040.95	0.726359
TCGA_ZF_AA53	510.462	1192.01	1702.47	0.656302
TCGA_ZF_AA54	783.006	1291.34	2074.34	0.614159
TCGA_ZF_AA56	-340.269	468.369	128.1	0.81167
TCGA_ZF_AA58	679.203	1863.34	2542.54	0.558514
TCGA_ZF_AA5H	-336.537	724.367	387.83	0.788816
TCGA_ZF_AA5N	-1639.4	-601.852	-2241.25	0.962154
TCGA_ZF_AA5P	601.155	248.641	849.795	0.745356
