# Supplementary material for: CD86 Molecule Might Be a Novel Immune-Related Prognostic Biomarker for Patients With Bladder Cancer by Bioinformatics and Experimental Assays
Source: Front Oncol. 2021 Aug 6;11:679851. doi: 10.3389/fonc.2021.679851 (PMC8378807; doi:10.3389/fonc.2021.679851)
Supplement: Supplementary file 7 [file Table_6.xlsx]

## Sheet: Sheet1
Table S6: Immune cell infiltraion (ssGSEA score after normalization).
	Activated CD4 T cell	Activated CD8 T cell	Activated dendritic cell	CD56bright natural killer cell	Central memory CD4 T cell	Central memory CD8 T cell	Effector memeory CD4 T cell	Effector memeory CD8 T cell	Natural killer cell	Natural killer T cell	Type 1 T helper cell	Type 17 T helper cell	CD56dim natural killer cell	Immature dendritic cell	Macrophage	MDSC	Neutrophil	Plasmacytoid dendritic cell	Regulatory T cell	Type 2 T helper cell	Activated B cell	Eosinophil	Gamma delta T cell	Immature B cell	Mast cell	Memory B cell	Monocyte	T follicular helper cell
TCGA_GU_A42P	0.455824	0.0535042	0.142757	0.0454067	0.0570056	0.20421	0.0662812	0.00224192	0.266323	0.161977	0.270146	0.288421	0.219165	0.199643	0.203641	0.0997858	0.318213	0.130897	0.186037	0.0827651	0.173622	0.0367107	0.245285	0.0701295	0.486851	0.260331	0.383128	0.137845
TCGA_XF_A8HC	0.353009	0.167794	0.156973	0.0231558	0.113071	0.332594	0.112858	0.0661531	0.123217	0.10384	0.124485	0.496042	0.890755	0.118505	0.0906987	0.0717527	0.353435	0.183259	0.0209896	0.229131	0.194747	0.2185	0.192849	0.181479	0.195699	0.0594082	0.393968	0.0161778
TCGA_XF_A9ST	0.463959	0.305006	0.305437	0.15951	0	0.110127	0.705764	0.0672584	0.0464918	0.267216	0.2637	0.0444097	0.151274	0.514464	0.0331124	0.0597756	0.157656	0.576635	0.284281	0.614974	0.390072	0.45046	0.306292	0.0261814	0.243263	0.140669	0	0.389701
TCGA_CF_A27C	0.140733	0.28228	0.117882	0.54336	0.355297	0.277789	0.263989	0.290929	0.282649	0.130605	0.0544942	0.45607	0.514142	0.17296	0.188861	0.199509	0.32274	0.320852	0.169778	0.210507	0.230205	0.438203	0.329823	0.282515	0.171236	0.194343	0.441997	0.21879
TCGA_CF_A5U8	0	0.331703	0.194149	0.516853	0.304612	0.188278	0.111587	0.190077	0.267252	0.199724	0.201052	0.455698	0.569363	0.343179	0.317232	0.141403	0.225086	0.184145	0.151837	0	0.32041	0.441679	0.202636	0.249828	0.202616	0.0993847	0.622152	0.254921
TCGA_CF_A9FH	0.268976	0.248562	0.186977	0.851885	0.326494	0.336307	0.487285	0.394579	0.214931	0.21764	0.173774	0.550518	0.534974	0.340021	0.379226	0.136149	0.231662	0.0870883	0.223336	0.457295	0.252915	0.312989	0.28577	0.34852	0.00953875	0.25569	0.517	0.163088
TCGA_FD_A43X	0	0.29725	0.116556	0.577957	0.481472	0.223316	0.280429	0.207813	0.355976	0.204301	0.0759419	0.198459	0.657698	0.21469	0.292779	0.179266	0.196044	0.0670246	0.196076	0	0.198078	0.708369	0.197113	0.247732	0.201916	0.267486	0.353343	0.233475
TCGA_G2_A2EL	0.476131	0.20283	0.0577336	0.0926119	0	0	0.345237	0	0.384876	0.0786957	0	0.0990077	0	0	0	0.0394176	0.027594	0	0.184999	0.11529	0.218613	0.173705	0	0.120562	0	0	0	0
TCGA_ZF_AA5N	0.431119	0.40729	0.370502	0.160751	0.0280456	0	0.593813	0.337248	0.459835	0.349888	0.239724	1	0.486594	0.175396	0.299908	0.316215	0.608141	0.569147	0.437775	0.13889	0.414114	0.395919	0.375448	0.268953	0.502417	0.174766	0.226248	0.127144
TCGA_CF_A47W	0.0512761	0.380638	0.150128	0.624638	0.333996	0.217066	0.14723	0.275704	0.14271	0.185459	0.206138	0.381524	0.569003	0.136436	0.382152	0.232747	0.231338	0.17002	0.165935	0.114945	0.295753	0.38286	0.216543	0.256428	0.237727	0.154654	0.735207	0.146777
TCGA_ZF_AA4T	0.508813	0.250585	0.117632	0.226904	0	0.212624	0.233141	0.29741	0.388392	0.266634	0.383316	0.496821	0.775907	0.579421	0.280666	0.228709	0.361676	0.138688	0.0992247	0.330768	0.326686	0.16904	0.390496	0.223866	0.239274	0.346852	0.514296	0.284716
TCGA_MV_A51V	0.357482	0.25269	0.109334	0.0353405	0.230846	0.418062	0.0453139	0.229406	0.366317	0.332107	0.469509	0.479948	0.596784	0.309497	0.171709	0.0761009	0.482036	0.768212	0.20531	0.295808	0.275978	0.658794	0.296341	0.146658	0.574942	0.32531	0.692576	0.298777
TCGA_KQ_A41O	0.114722	0.122459	0	0.421698	0	0.116019	0.195554	0	0.120869	0.033177	0	0.217742	0.51326	0.153478	0.038183	0	0.0651463	0.224854	0	0.234253	0.122147	0.298522	0.152351	0.118058	0.00441985	0.221445	0.406801	0.0277738
TCGA_CF_A47Y	0	0.27461	0.175336	0.610301	0.38675	0.0904889	0.225627	0.259414	0.285873	0.1619	0.129799	0.392417	0.558073	0.231577	0.401906	0.191624	0.286753	0.0782433	0.132896	0	0.367647	0.68013	0.220425	0.24852	0.293427	0.0743682	0.355911	0.263634
TCGA_FJ_A871	0.18276	0.31726	0.280785	0	0.493953	0.301665	0.147	0.277886	0	0.517577	0.245697	0	0	0	0.218475	0.128892	0.312573	0.500782	0.369362	0.580555	0.272302	0	0.217511	0.150092	0.173829	0.650855	0.268553	0.183799
TCGA_DK_AA75	0.346191	0.32991	0.0788529	0.241934	0.0534561	0.162015	0.210619	0.0846491	0	0.154668	0.276011	0.233011	0.527255	0	0.3915	0.201421	0.464381	0.309736	0.090379	0.549507	0.201923	0.0595943	0.278892	0.0738259	0.655183	0.183644	0.431735	0.0437477
TCGA_HQ_A2OF	0.290126	0.106009	0.0554183	0.330238	0.166445	0.230912	0.184953	0	0.00192433	0.22706	0.182236	0.497063	0.490461	0.21472	0.221178	0.0479132	0.562989	0.118562	0.21773	0	0.246712	0.161255	0.322092	0.0685856	0.310206	0.620403	0.593211	0.237228
TCGA_GV_A3QH	0.217397	0.256749	0.194038	0.241478	0.0301565	0.224538	0.345379	0.1381	0.284773	0.0873895	0.252942	0.507021	0.4271	0	0.0978026	0.149006	0.307517	0.21727	0.15164	0.406593	0.256705	0.157728	0.292474	0.277011	0.317338	0.809234	0.398288	0.135064
TCGA_GV_A3QF	0.342563	0.268022	0.387167	0.326802	0.266722	0.200165	0.655166	0.0385813	0.10711	0.258967	0.120615	0.470243	0.425857	0.678824	0.315836	0.279094	0.416728	0.381748	0.181629	0.621509	0.218334	0.574074	0.223228	0.347985	0.509231	0.426118	0.571273	0.195127
TCGA_FJ_A3ZF	0.388857	0.1666	0	0	0	0.246158	0.477578	0.0826678	0	0	0.335948	0.394243	0.466384	0	0	0	0.190372	0.220385	0.0339681	0.197104	0.179965	0	0	0.0855631	0.31137	0.130389	0.27136	0.109069
TCGA_GV_A40G	0.255616	0.222858	0.243488	0.21564	0.270688	0.286726	0.298837	0.179493	0.266993	0.116925	0.168854	0.441045	0.557159	0.135376	0.252474	0.230623	0.511927	0.552806	0.155969	0.136441	0.120461	0.286999	0.181019	0.115747	0.288207	0.157178	0.212515	0.233025
TCGA_FJ_A3ZE	0.190279	0.147935	0.1721	0.247273	0.0095054	0.188231	0.202181	0.103008	0.0140593	0.0822632	0.132149	0.401302	0.429914	0.340519	0.177137	0.230351	0.175918	0	0.0500161	0.333614	0.13472	0.31285	0.210852	0.148005	0.113761	0.298189	0.269348	0.196378
TCGA_S5_AA26	0.347534	0.211949	0.0394135	0.502081	0.275881	0.214679	0.178808	0.20914	0.270979	0.204144	0.0209832	0.258401	0.544622	0.385534	0.187758	0.148958	0.130034	0.170342	0.0743597	0.420351	0.249576	0.541223	0.40935	0.142468	0.158417	0.467433	0.312913	0.00548436
TCGA_G2_A3VY	0.252678	0.145622	0	0.423805	0.10747	0.17404	0.439269	0.049982	0	0.162719	0.219205	0	0.213626	0.0546158	0.191083	0.0399219	0.234224	0.308346	0.108045	0.109887	0.237893	0.123864	0.0458163	0.211919	0.248897	0.136494	0.422459	0.0976498
TCGA_GV_A3QI	0.534655	0.115417	0.112678	0.17371	0.0783535	0.242003	0.480203	0.0628214	0.173984	0.245202	0.108994	0.53438	0	0.084929	0.18739	0	0.0970054	0.21131	0.131506	0.936588	0.225046	0.25732	0.275313	0.253773	0.12448	0.352436	0.392327	0.148677
TCGA_E7_A4XJ	0.239844	0.300884	0.162897	0.497241	0.216742	0.182319	0.348529	0.0158459	0.121442	0.0271824	0.239139	0.567922	0.516916	0.455878	0.229125	0.216247	0.259406	0.381951	0.233364	0.11895	0.243673	0.629421	0.111038	0.241057	0.477069	0.250541	0.610449	0.231677
TCGA_K4_A3WV	0.286251	0.0540084	0.252791	0.650797	0	0.196773	0.0878432	0.213245	0.295817	0.348575	0.217431	0.953064	0.779495	0.349556	0	0.0297082	0.414256	0.274826	0.250553	0.335018	0.2613	0.353092	0.0444936	0.229783	0.0868501	0.263969	0.0278087	0.170635
TCGA_CU_A3QU	0.383637	0.246285	0.429864	0.499408	0.228086	0.433511	0.354846	0.468979	0.43042	0.366876	0.329002	0.634764	0.0994834	0.177381	0.307036	0.165378	0.564167	0.43052	0.182899	0.373687	0.27945	0.374337	0.590709	0.360935	0.366701	0.30124	0.309646	0.297738
TCGA_E7_A678	0.0605362	0.55469	0.262057	0.912157	0.244639	0.21578	0.0882627	0.408517	0.129722	0.146439	0.274888	0.507375	0.449627	0.301801	0.434647	0.289838	0.103397	0.311461	0.261187	0.0218745	0.52548	0.755938	0.336102	0.401984	0.160029	0.141799	0.549045	0.286434
TCGA_4Z_AA7Y	0.45857	0.201114	0.23648	0.829868	0.370035	0.306	0.532862	0.290388	0.681095	0.348368	0.210829	0.513592	0.588069	0.67083	0.392282	0.16531	0.143506	0.240379	0.337886	0.786542	0.289409	0.636605	0.324616	0.35734	0.339694	0.417867	0.560144	0.299654
TCGA_CF_A3MG	0.331752	0.265237	0.195593	0.89013	0.436449	0.293354	0.338459	0.132268	0.159982	0.213448	0.124685	0.499636	0.418084	0.437223	0.110247	0.150947	0.208773	0.297637	0.241211	0.374851	0.257999	0.503634	0.351148	0.213868	0.273768	0.50229	0.573307	0.202314
TCGA_KQ_A41Q	0.557866	0.309021	0.106835	0.532054	0.0841048	0.294339	0.384523	0.141924	0	0.214947	0.251525	0.293654	0.751058	0.499021	0.343958	0.249639	0.228839	0.175028	0.211435	0.313634	0.223551	0.499644	0.313391	0.239716	0.423358	0.209304	0.254765	0.213071
TCGA_BT_A3PH	0.384812	0.329993	0.429812	0.40413	0.415302	0.4981	0.458041	0.197443	0.285553	0.268937	0.283248	0.482855	0.263593	0.564161	0.241421	0.321682	0.456339	0.599738	0.306076	0.592981	0.221917	0.699224	0.598844	0.195994	0.538841	0.642019	0.476604	0.484414
TCGA_DK_AA76	0.268814	0.188913	0	0.346483	0.0904423	0.187524	0.193424	0.0574898	0	0.0690411	0.174077	0.426781	0.360405	0.0877496	0.252883	0.117949	0.151087	0.102737	0.132123	0.39518	0.220042	0.130345	0.534883	0.176901	0.0903606	0.278017	0.233877	0.0214737
TCGA_FD_A62O	0.382881	0.264384	0.223225	0.455364	0.312883	0.469807	0.676044	0.159973	0.386254	0.340664	0.298778	0.422194	0.548795	0.471524	0.310161	0.265938	0.463978	0.592257	0.379454	0.375758	0.304911	0.505962	0.319511	0.332698	0.676976	0.440535	0.4994	0.345518
TCGA_KQ_A41N	0.388914	0.251868	0.179395	0.567751	0.245541	0.0944466	0.247033	0.136468	0.225986	0.320677	0.106922	0.322215	0.552383	0.199727	0.140265	0.120489	0.19749	0.129601	0.182834	0.477817	0.238318	0.531813	0.251768	0.155151	0.480822	0.104752	0.52759	0.13338
TCGA_GC_A4ZW	0.279822	0.422074	0.326301	0.364694	0.505701	0.332279	0.364932	0.218238	0.19732	0.331544	0.199315	0.212023	0.375172	0.308143	0.269071	0.27892	0.166255	0.272635	0.332087	0.196117	0.272836	0.453801	0.192338	0.265697	0.191615	0.377136	0.307854	0.192684
TCGA_E7_A5KE	0.3614	0.211261	0.14277	0.378132	0	0.0367864	0.35863	0.0563871	0.0645871	0.182613	0.155222	0.452366	0.555117	0.575128	0.0425521	0.261056	0.324517	0.261303	0.18407	0.319421	0.216543	0	0	0.189737	0.318836	0.571647	0	0.182941
TCGA_DK_A6B0	0.0445172	0.366581	0.380183	0.739232	0.365087	0.280237	0.125003	0.314128	0.235365	0.191189	0.253668	0.286212	0.485225	0.281062	0.47649	0.27943	0.298397	0.17148	0.278215	0.0656431	0.297184	0.557365	0.483226	0.271407	0.276249	0.326829	0.622917	0.217898
TCGA_FJ_A3Z9	0.336025	0.294605	0.139293	0.319831	0.0694601	0.175122	0.446293	0.105953	0.149723	0.164729	0.209334	0.507151	0.381049	0.139825	0.186025	0.182658	0.284196	0.337186	0.171806	0.393265	0.271476	0.661518	0.148807	0.198935	0.191764	0.392124	0.591336	0.130357
TCGA_C4_A0EZ	0.315774	0.222414	0.172529	0.296972	0	0	0.432524	0	0.464441	0.158772	0	0.162085	0.0968815	0	0.123734	0.147242	0.240847	0.0762467	0.372565	0.244025	0.201178	0.193643	0.243659	0.188984	0.219686	0	0.26204	0.184349
TCGA_G2_AA3F	0.317438	0.400744	0.234062	0.335237	0.0999765	0.379944	0.209611	0.192738	0.161086	0.085216	0.323834	0.547182	0.498918	0.261054	0.334574	0.211161	0.272125	0.490439	0.274056	0.206847	0.269767	0.237704	0.273149	0.264439	0.317274	0.119713	0.457358	0.302065
TCGA_E7_A5KF	0.152413	0.194418	0.0825095	0.480678	0.0316949	0.104672	0.296199	0.240646	0.174915	0.092933	0.19951	0.279815	0.248433	0.361399	0.245891	0.129163	0.472104	0.063233	0.105521	0.367075	0.21611	0.331273	0.270486	0.277199	0.211578	0	0.665445	0.0327242
TCGA_DK_AA6P	0.0716578	0.293343	0.0348599	0.47255	0.170617	0.163087	0	0.154939	0.0937172	0.107804	0.305231	0.344208	0.558737	0.0356198	0.340948	0.11278	0.136989	0.235184	0.183753	0.248745	0.336459	0.259736	0.483232	0.255507	0.444284	0.630663	0.399332	0.171919
TCGA_ZF_AA4X	0.458506	0.265334	0.312125	0.32455	0.0555804	0.181048	0.164857	0.43357	0.347195	0.160302	0.259447	0.173559	0.663549	0.523246	0.180389	0.184807	0.44524	0.525249	0.111087	0.417659	0.334801	0.0521539	0.417403	0.28884	0.373555	0.305247	0.661874	0.266569
TCGA_2F_A9KQ	0.263487	0.260065	0.27054	0.805014	0.562137	0.454362	0.263891	0.135623	0.377505	0.292986	0.188909	0.492198	0.45957	0.734075	0.311757	0.217751	0.269931	0.318147	0.361635	0.430253	0.167091	0.533701	0.362152	0.258992	0.418264	0.269139	0.464756	0.197383
TCGA_4Z_AA7R	0.280209	0.19325	0.0788284	0.35232	0.563971	0.329103	0.306958	0.0237773	0.217575	0.33403	0.263372	0.0731782	0.410614	0.446072	0.255423	0.214681	0.396478	0.08012	0.267389	0.521717	0.252417	0.348326	0.510553	0.230315	0.490855	0.400384	0.493477	0
TCGA_XF_AAN1	0.243729	0.394013	0.355073	0.773049	0.530569	0.346601	0.232016	0.399604	0.299253	0.25441	0.228024	0.500171	0.556633	0.60666	0.328479	0.302719	0.285131	0.168551	0.284146	0.440006	0.268653	0.275996	0.297214	0.339928	0.143624	0.368639	0.517688	0.339489
TCGA_CF_A47T	0.200311	0.377925	0.0990502	0.787486	0.291156	0.189662	0.298238	0.100279	0.0786712	0.15268	0.166643	0.0641507	0.512855	0.243247	0.246077	0.263432	0.209308	0.204918	0.196524	0.443466	0.265739	0.444318	0.267766	0.0892198	0.226294	0.512303	0.24446	0.226179
TCGA_FD_A6TE	0.551591	0.447438	0.339155	0.234696	0.380649	0.330712	0.286939	0.558131	0.292254	0.391474	0.204389	0.55582	0.294717	0.760218	0.317559	0.367954	0.300204	0.0854571	0.16042	0.540394	0.341624	0.523707	0.481627	0.452088	0.316296	0.617403	0.0786236	0.267395
TCGA_CF_A3MF	0.139891	0.339057	0.0850495	0.309116	0.451118	0.0940833	0.302999	0.0987946	0.136968	0.136704	0.0384442	0.656826	0.908821	0.227521	0.214673	0.339616	0.334093	0.186514	0.132793	0.120453	0.372282	0.624352	0.187256	0.2459	0.21729	0.164041	0.497347	0.248224
TCGA_4Z_AA7S	0.38369	0.354403	0.157327	0.812527	0.336692	0.329129	0.418002	0.173722	0.213677	0.212422	0.188103	0.57477	0.238764	0.442184	0.29799	0.172903	0.265286	0.0984475	0.220654	0.460279	0.443083	0.597736	0.288884	0.3578	0.359873	0.504756	0.542199	0.297183
TCGA_2F_A9KT	0.439086	0.200263	0.4583	0.77314	0.6493	0.513814	0.329074	0.228976	0.332222	0.449092	0.275712	0.627315	0.654355	0.429646	0.368842	0.445019	0.600709	0.59681	0.359156	0.444742	0.219172	0.27111	0.421918	0.313832	0.299788	0.410315	0.448028	0.35857
TCGA_FD_A5BV	0.467153	0.377077	0.195776	0.448586	0.520494	0.372023	0.336104	0.13148	0.391674	0.477771	0.371377	0.293628	0.352987	0.199901	0.0923204	0.119925	0.340741	0.33292	0.28085	0.654126	0.28066	0.545102	0.418555	0.276688	0.46818	0.610188	0.707392	0.184463
TCGA_CF_A7I0	0.240316	0.479189	0.256814	0.570262	0.524983	0.362752	0.510841	0.288053	0.414646	0.349825	0.417902	0.239411	0.599947	0.277045	0.355788	0.319428	0.388404	0.462969	0.307471	0.58256	0.359995	0.826925	0.237042	0.302984	0.598397	0.464193	0.794208	0.532101
TCGA_BT_A2LA	0.203093	0.159027	0.0486506	0	0	0	0.258844	0	0.109911	0.208437	0.104853	0	0.166826	0	0.186363	0	0.0782553	0.105681	0.212964	0.593204	0.358345	0.585672	0	0.0522247	0.202056	0	0	0.141526
TCGA_XF_A8HG	0.36277	0.231955	0.217172	0.606934	0.17407	0.382465	0.219929	0.142551	0	0.12595	0.364133	0.413235	0.628423	0.503844	0.169422	0.13557	0.113133	0.0637331	0.234522	0.0676047	0.264712	0.531837	0.107706	0.24008	0.269944	0.615832	0.294588	0.257271
TCGA_4Z_AA80	0.748326	0.462081	0.297457	0.953841	0.327365	0.23502	0.345805	0.132714	0.095113	0.238652	0.278624	0.15997	0.500985	0.30392	0.179252	0.195201	0.335777	0.128573	0.217141	0.628177	0.382437	0.803616	0.305985	0.40052	0.682583	0.341275	0.0606275	0.233229
TCGA_ZF_AA4U	0.144936	0.332207	0.260931	0.649655	0.411717	0.24048	0.0855443	0.405906	0.408461	0.231905	0.241541	0.200966	0.573172	0.409393	0.19338	0.295663	0.229514	0.404825	0.176495	0.247008	0.225278	0.365752	0.425874	0.289704	0.174008	0.437692	0.227188	0.227028
TCGA_CF_A47S	0.116985	0.485359	0.531882	0.758953	0.337638	0.243909	0.486419	0.390755	0.246462	0.309833	0.329093	1	0.83159	0.414386	0.4442	0.446136	0.499791	0.386902	0.320183	0	0.37776	0.475879	0.238291	0.274257	0.373885	0.11858	0.850274	0.365957
TCGA_E7_A3Y1	0	0.403153	0.16116	0.385046	0.375456	0.15428	0.0845925	0.344862	0.306377	0.121735	0.301284	0.301408	0.427563	0.107605	0.478028	0.363443	0.206862	0.303771	0.142382	0.235923	0.458781	0.524433	0.294835	0.339193	0.344909	0.277246	0.328457	0.198547
TCGA_DK_A3IS	0.497581	0.438175	0.331141	0.767052	0.439699	0.307883	0.168452	0.438353	0.455215	0.224924	0.181839	0.107088	0.337853	0.200981	0.187348	0.317335	0.213656	0.308544	0.256026	0.755734	0.240425	0.345332	0.517621	0.348165	0.216033	0.5754	0.456486	0.266873
TCGA_ZF_A9RM	0.42761	0.169521	0.00975369	0.178089	0	0.241723	0.340995	0.175939	0.0749216	0.0880782	0.155463	0.578659	0.310506	0.171263	0.104245	0.115955	0.25275	0.145862	0.0931259	0.365921	0.226575	0.105539	0.321846	0.166068	0.245969	0.342921	0.612873	0.334435
TCGA_DK_A6B1	0.315693	0.258312	0.284154	0.474449	0.379038	0.466172	0.511061	0.472007	0.283955	0.278568	0.32647	0.181736	0.294107	0.431741	0.305058	0.150852	0.52871	0.424219	0.278752	0.440726	0.327425	0.510393	0.508686	0.35004	0.477675	0.383404	0.780473	0.146627
TCGA_GD_A6C6	0.136054	0.450195	0.325503	0.454298	0	0.400338	0	0.333389	0.101741	0.263948	0.152973	0.858168	0.659841	0	0.566283	0.379646	0.283304	0.170104	0.394131	0.073081	0.391536	0.410388	0.88588	0.272963	0.234533	0.331887	0.718653	0.105247
TCGA_CU_A3YL	0.166319	0.37222	0.253534	0.500241	0.477823	0.23142	0.0926123	0.315932	0.364722	0.200282	0.219755	0.390542	0.659461	0.185535	0.235528	0.267168	0.20269	0.570174	0.280492	0.362617	0.308599	0.425625	0.299075	0.344455	0.29909	0.480694	0.615384	0.395484
TCGA_BT_A20P	0.378517	0.291374	0.353726	0.850878	0.499129	0.371126	0.178364	0.27816	0.395913	0.304372	0.194538	0.683578	0.533797	0.295305	0.301731	0.287337	0.128821	0	0.238055	0.354325	0.219809	0.492753	0.209236	0.231465	0.14573	0.29931	0.495449	0.0901924
TCGA_2F_A9KR	0.160633	0.303047	0.249888	0.546804	0.242606	0.370539	0.0534833	0.451555	0.399621	0.208973	0.199962	0.246221	0.344744	0.318038	0.179146	0.322601	0.518145	0.337046	0.214792	0.223466	0.220475	0.60176	0.436517	0.238318	0.160749	0.111518	0.221069	0.189372
TCGA_E7_A677	0.466674	0.371427	0.534607	0.78608	0.320824	0.272567	0.907139	0.479135	0.495477	0.515096	0.227206	0.669706	0.649354	0.404665	0.392769	0.296097	0.428578	0.748408	0.460007	0.601735	0.414324	0.680466	0.2196	0.353482	0.477551	0.696528	0.536301	0.557244
TCGA_DK_AA6U	0.360441	0.35632	0.191773	0.431343	0.263096	0.273805	0.24568	0.2042	0.249405	0.16847	0.310786	0.286976	0.392874	0.254374	0.261149	0.277429	0.535557	0.310727	0.209041	0.38044	0.307587	0	0.265925	0.25805	0.177983	0.60769	0.433471	0.204745
TCGA_DK_A3IL	0.217517	0.359201	0.361366	0.0749967	0.303499	0.357878	0.649293	0.292129	0.332779	0.204599	0.30909	0.457	0.552751	0.465231	0.257222	0.323432	0.237188	0.281756	0.154692	0.369096	0.646252	0.142385	0.163039	0.450993	0.165724	0.267867	0.570325	0.579362
TCGA_DK_A1AG	0.184068	0.443463	0.367345	0.828812	0.556527	0.3124	0.284539	0.345076	0.539977	0.304423	0.24166	0.365781	0.460557	0.630949	0.377655	0.413119	0.520448	0.618304	0.34266	0.253021	0.305434	0.233921	0.468979	0.272337	0.217698	0.215684	0.558833	0.246982
TCGA_ZF_A9R5	0	0.454838	0.254216	0.658256	0.254257	0.179757	0.157169	0.413982	0.134736	0.110929	0.238059	0.437364	0.345398	0.179447	0.369908	0.227749	0.185331	0.0742007	0.274518	0.0674859	0.507325	0.223271	0.31152	0.44171	0	0.157089	0.440027	0.139528
TCGA_4Z_AA89	0.347682	0.374869	0.350256	0.829275	0.197739	0.279323	0.212147	0.465895	0.349773	0.155003	0.221382	0.159701	0.396994	0.454946	0.322101	0.305801	0.22376	0.113855	0.165526	0.331281	0.289473	0.544746	0.399771	0.314051	0.20526	0.19875	0.344533	0.220716
TCGA_E7_A8O8	0.251887	0.449219	0.258672	0.53768	0.399879	0.226086	0.0837995	0.287768	0.22594	0.166367	0.248376	0.765936	0.827807	0.137426	0.321199	0.284849	0.26834	0.337459	0.314407	0.326334	0.303466	0.722532	0.395198	0.311845	0.237116	0.49222	0.495568	0.414264
TCGA_4Z_AA84	0.494538	0.397666	0.243397	0.205297	0.00917057	0.0526998	0.201625	0.340538	0.258419	0.353819	0.440581	0.793558	0.666979	0.0586367	0.119554	0.32208	0.652994	0.0226357	0.468606	0.477888	0.444964	0.327565	0.562695	0.319113	0.247986	0.248157	0	0.148374
TCGA_DK_A6AW	0.287542	0.366076	0.374361	0.129438	0.49896	0.250698	0.247091	0.216868	0.563805	0.336929	0.219177	0.621849	0.110893	0.660381	0.372628	0.254532	0.428618	0.44006	0.437182	0.3097	0.286044	0.792796	0.294537	0.256004	0.455357	0.195971	0.70666	0.287859
TCGA_LT_A8JT	0.324645	0.433275	0.388128	0.802548	0.404325	0.294061	0.391784	0.506677	0.309903	0.220777	0.405646	0.569436	0.472012	0.605875	0.348488	0.334166	0.296723	0.241944	0.413675	0.23564	0.468204	0.705801	0.271252	0.460321	0.407503	0.425285	0.644291	0.343274
TCGA_E7_A6MF	0	0.219137	0.243344	0.455964	0.1111	0.099035	0.466201	0.428761	0.506008	0.0733461	0.181308	0.715183	0.155111	0.711647	0.414672	0.179509	0.473012	0.631207	0.238538	0	0.523297	0.559098	0	0.349063	0	0.425919	0.504021	0.155467
TCGA_FD_A3SS	0.459291	0.155342	0.34733	0	0.178641	0.420214	0.616862	0.302412	0.48064	0.490024	0.259424	0.217224	0	0.467173	0.262449	0.266451	0.68654	0.623794	0.318574	0.37728	0.307582	0.374228	0.544294	0.175496	0.344466	0.61442	0.235198	0.322421
TCGA_G2_A2EK	0.0316495	0.433411	0.348494	0.488546	0.513683	0.349918	0.587526	0.381234	0.426515	0.227969	0.43187	0.419047	0.309773	0.756595	0.393009	0.363078	0.253137	0.513979	0.379954	0.201676	0.712282	0.21825	0.198653	0.526151	0.407447	0.33405	0.668089	0.378583
TCGA_DK_A1AE	0.466875	0.545538	0.140669	0.298472	0.129207	0.109998	0.598273	0.372866	0.160988	0.470272	0.279796	0.00674592	0.118341	0.338788	0.231185	0.222282	0.235692	0.286729	0.361397	0.617077	0.370784	0.465421	0	0.349834	0	0.366623	0	0.326617
TCGA_XF_A8HB	0.474116	0.201397	0.276487	0.911157	0.328805	0.312403	0	0.424163	0.259854	0.553469	0.19768	0.504997	0.672897	0.771171	0.145951	0.181942	0.151076	0.414678	0.289788	0.478996	0.227247	0.730039	0.441787	0.32098	0.100362	0.608455	0.409246	0.228949
TCGA_XF_AAMH	0.103666	0.387239	0.248585	0.204896	0.38915	0.2048	0.198383	0.156459	0.442577	0.303037	0.207232	0.364033	0.368648	0.0737607	0.321926	0.30806	0.290786	0.521773	0.39961	0.371822	0.220292	0.190465	0.575017	0.190688	0.336631	0.350853	0.207693	0.150204
TCGA_2F_A9KP	0.386473	0.279562	0.143746	0.537623	0.185374	0.210931	0.495777	0.104326	0.203674	0.208627	0.337215	0.110635	0.4129	0.644694	0.331777	0.177684	0.395681	0.439178	0.198968	0.508044	0.379388	0.602616	0.119598	0.272671	0.336764	0.703009	0.617656	0.268766
TCGA_CF_A8HX	0.225507	0.172834	0.241463	0.674956	0.252093	0.241424	0.114027	0.235842	0.144219	0.146754	0.0299289	0.448759	0.786553	0.23773	0.403092	0.275559	0.215797	0.161662	0.109088	0	0.196264	0.743524	0.2737	0.146367	0.0482644	0.17371	0.406356	0.0840829
TCGA_ZF_A9RC	0.157582	0.24488	0.260828	0.485634	0.400164	0.517649	0.503899	0.20895	0.343178	0.407236	0.344805	0.325758	0.91537	0.337803	0.370914	0.392655	0.318385	0.525099	0.324298	0.218517	0.20978	0.095298	0.30999	0.211197	0.510261	0.259092	0.431993	0.473542
TCGA_ZF_AA4R	0.382308	0.270576	0.183111	0.42002	0.680257	0.490194	0.491714	0.44601	0.733877	0.565307	0.507907	0.563137	0.497281	0.634577	0.419674	0.351138	0.333231	0.464325	0.324429	0.633228	0.340344	0.444054	0.314858	0.301051	0.478239	0.450049	0.0564294	0.375613
TCGA_CF_A8HY	0.0644004	0.378319	0.38098	0.654343	0.237662	0.201333	0.165533	0.285884	0.26495	0.282918	0.247276	0.161068	0.757611	0.434331	0.340569	0.357846	0.355371	0.315491	0.321089	0.111528	0.218137	0.591299	0.320643	0.268176	0.497328	0.56453	0.617109	0.294514
TCGA_YF_AA3L	0.0810634	0.344585	0.349148	0.641441	0.225584	0.302935	0.067912	0.502123	0.2676	0.229667	0.21317	0.788708	0.672609	0.432996	0.467403	0.340342	0.313911	0.483663	0.300616	0.110623	0.382757	0.285179	0.5439	0.219099	0.300545	0.697295	0.857558	0.377025
TCGA_CF_A3MH	0.215684	0.363108	0.352227	0.798269	0.416554	0.312066	0.264462	0.271376	0.422766	0.273706	0.140318	0.604822	0.546409	0.448844	0.212386	0.253848	0.303848	0.627277	0.199088	0.226694	0.302864	0.51272	0.312194	0.222051	0.259241	0.348534	0.808873	0.219108
TCGA_XF_A8HI	0.378645	0.2415	0.315998	0.513782	0.51965	0.282828	0.193695	0.442144	0.500595	0.231136	0.395157	0.339531	0.465882	0.540972	0.362959	0.326395	0.422495	0.272699	0.296366	0.378454	0.407381	0.584898	0.337687	0.374706	0.433037	0.309886	0.467525	0.240099
TCGA_CF_A9FM	0.293093	0.349041	0.67308	0.674238	0.401696	0.33712	0.541108	0.460374	0.400034	0.313929	0.388698	0.85509	0.510231	0.592704	0.548995	0.402775	0.560362	0.342251	0.330092	0.0761161	0.38837	0.686051	0.364356	0.372646	0.369067	0	0.756833	0.273348
TCGA_DK_A3IK	0.185684	0.41529	0.315234	0.422239	0.44554	0.340018	0.538295	0.28444	0.323721	0.268913	0.484787	0.514744	0.577422	0.487463	0.408406	0.283741	0.267753	0.423953	0.222418	0	0.516331	0.425732	0.222334	0.387145	0.483133	0.100681	0.50992	0.393905
TCGA_LT_A5Z6	0.401675	0.453288	0.272303	0	0.161786	0.311994	0.00946037	0.309979	0.540338	0.160352	0.297739	0.126555	0.793682	0.324527	0.308974	0.397601	0.43823	0.488496	0.331758	0.285265	0.46095	0	0.311635	0.442845	0.244222	0.195921	0.326851	0.37134
TCGA_4Z_AA7M	0.573288	0.326624	0.291751	0.472505	0.192215	0.186924	0.364942	0.317455	0.183504	0.324972	0.346548	0.446688	0.388822	0.525188	0.455343	0.377278	0.232735	0.0852175	0.258496	0.0848694	0.295091	0.221455	0.315788	0.207992	0.227976	0.533568	0.239025	0.228898
TCGA_BT_A20N	0.420833	0.232147	0.205994	0.473078	0.279387	0.506183	0.428272	0.254348	0.279257	0.408496	0.372125	0.436603	0.265078	0.606924	0.281834	0.287608	0.253164	0.0123082	0.346025	0.807335	0.271413	0.408023	0.554078	0.199287	0.342003	0.563691	0.205495	0.28843
TCGA_E5_A4U1	0.132334	0.306514	0	0.545163	0.154492	0.0250558	0.172812	0.0695015	0	0	0	0.329463	0.424439	0.178163	0.164332	0.25269	0.214881	0.0694941	0.0948342	0.15606	0.196997	0.4137	0.234082	0.0382559	0	0.0567744	0.573485	0.0155653
TCGA_UY_A78M	0.370625	0.407644	0.365597	0.504058	0.47003	0.51439	0.0816496	0.193476	0.2511	0.378023	0.385469	0.340579	0.646708	0.331229	0.348425	0.453159	0.358749	0.34201	0.343081	0.306365	0.30265	0.319634	0.461714	0.210386	0.498888	0.582089	0.648395	0.461342
TCGA_CF_A47V	0.0758184	0.328207	0.369506	0.792605	0.630345	0.192886	0.648873	0.477562	0.486423	0.358904	0.334251	0.665424	0.694293	0.542462	0.498574	0.359117	0.496053	0.216101	0.25227	0.349244	0.400385	0.677365	0.285807	0.406891	0.405467	0.16343	0.670532	0.411325
TCGA_UY_A9PE	0.457112	0.377984	0.293041	0.519313	0.129232	0.291363	0.802963	0.260441	0.275945	0.327472	0.373384	0.35912	0.422243	0.327248	0.430216	0.310264	0.22628	0.364865	0.208061	0.278666	0.462423	0.329063	0.325923	0.362668	0.574502	0	0.77044	0.349705
TCGA_UY_A9PD	0.582411	0.37977	0.312291	0.3838	0.37546	0.345078	0.712203	0.294378	0.251695	0.377283	0.55337	0.422847	0.462453	0.403063	0.421085	0.35605	0.193565	0.588359	0.230623	0.23096	0.540708	0.544881	0.415324	0.394009	0.624249	0.519434	0.566179	0.401642
TCGA_ZF_AA4W	0.462054	0.517552	0.407775	0.560785	0.406975	0.19531	0.453932	0.34924	0.374186	0.539949	0.448167	0.507244	0.486859	0.737127	0.242155	0.419013	0.896846	0.316497	0.362306	0.518463	0.458357	0.247821	0.246868	0.317009	0.194953	0.394155	0.236717	0.23746
TCGA_DK_A2I6	0.629935	0.339458	0.487108	0.37278	0.407244	0.178687	0	0.3256	0.331586	0.493996	0.333461	0.472009	0.23239	0.646309	0.457438	0.405722	0.295425	0.427588	0.339687	0.20083	0.362416	0.12496	0.177344	0.404402	0.551003	0.278577	0.068531	0.248441
TCGA_E7_A7DU	0.131134	0.373843	0.120163	0.572135	0.489866	0.299052	0.212299	0.253042	0.311671	0.191346	0.235712	0.235807	0.781183	0.027369	0.330865	0.360489	0.33462	0.177217	0.244352	0.170028	0.230278	0.671663	0.345364	0.256181	0.356591	0.130235	0.522154	0.298535
TCGA_CF_A9FF	0.520036	0.518432	0.256497	0.696637	0.586221	0.389415	0.462378	0.385008	0.390875	0.37687	0.519871	0.636555	0.653538	0.401481	0.438757	0.347839	0.351204	0.234031	0.273971	0.56187	0.811583	0.858186	0.499116	0.667313	0.563124	0.460651	0.75262	0.341083
TCGA_FT_A3EE	0.504339	0.325032	0.495068	0.589468	0.502696	0.465548	0.258326	0.295777	0.522283	0.410398	0.483682	0.590698	0.319638	0.572995	0.451308	0.304431	0.502139	0.619737	0.572413	0.421351	0.491368	0.713884	0.365503	0.45192	0.517039	0.508539	0.543166	0.587203
TCGA_FJ_A3Z7	0.357311	0.340077	0.241331	0.294854	0.233366	0.404342	0.635376	0.496691	0.63595	0.562045	0.676551	1	0.583998	0.207797	0.487572	0.41925	0.911788	0.593821	0.378339	0.491797	0.312861	0.668488	0.0505576	0.27124	0.719035	0.260282	0.521061	0.469242
TCGA_DK_AA71	0.257779	0.408602	0.433449	0.609328	0.285338	0.360174	0.33229	0.382303	0.290579	0.216729	0.407912	0.583959	0.592335	0.451314	0.303349	0.386875	0.54642	0.512265	0.324276	0.765976	0.33672	0.287445	0.403433	0.254703	0.217955	0.170897	0.683334	0.412149
TCGA_ZF_A9R1	0.386396	0.358655	0.236513	0.429396	0.544145	0.398796	0.392836	0.358331	0.391958	0.271822	0.301788	0	0.626802	0.401196	0.232328	0.317808	0.276362	0.350309	0.233069	0.44731	0.618661	0.39351	0.27388	0.515287	0.239029	0.600158	0.471825	0.412836
TCGA_BT_A42C	0.471069	0.303778	0.183986	0.76644	0.337584	0.357665	0.310493	0.152736	0.325213	0.385146	0.286128	0.609267	0.785771	0.764864	0.297149	0.313666	0.305751	0.218176	0.187269	0.570984	0.339548	0.490288	0.43772	0.275803	0.37656	0.271352	0.374122	0.230273
TCGA_GU_A42Q	0.440171	0.19097	0.516804	0.510469	0.440934	0.18548	0.20792	0.274037	0.156423	0.563743	0.254064	0.222209	0.640843	0.725791	0.225953	0.340328	0.684193	0.126658	0.441287	0.485942	0.385983	0.16402	0.219104	0.183238	0	0.706263	0.290357	0.0884295
TCGA_XF_AAML	0.60994	0.511425	0.539667	0.43812	0.00288747	0.379187	0.296688	0.615815	0.445037	0.268463	0.493414	0.462458	0.700987	0.389603	0.335273	0.440641	0.355842	0.115968	0.31931	0.501811	0.496054	0.180113	0.512684	0.46656	0.418983	0.00514139	0.184443	0.38131
TCGA_GD_A3OQ	0.559149	0.282738	0.456755	0.334618	0.530434	0.440688	0.385182	0.42296	0.591155	0.446652	0.423836	0.868146	0.315488	0.477553	0.408097	0.396273	0.813199	0.469524	0.397566	0.852005	0.342811	0.637594	0.351407	0.302374	0.48559	0.555171	0.512275	0.402056
TCGA_H4_A2HQ	0.460492	0.272757	0.230973	0.379783	0.428565	0.197842	0.0419864	0.240965	0.440756	0.364096	0.217445	0.190235	0.775729	0.177015	0.189599	0.28207	0.176897	0.345154	0.28433	0.557097	0.264974	0.532565	0.244511	0.328709	0.333692	0.558137	0.115534	0.1586
TCGA_KQ_A41R	0.33553	0.336224	0.243784	0.530042	0.290429	0.251639	0.478401	0.249316	0.00711284	0.305635	0.256583	0.650989	0.68007	0	0.162378	0.160592	0.269107	0.397925	0.176204	0.260855	0.295115	0.295313	0.607708	0.218087	0.442846	0.275708	0.812821	0.16646
TCGA_GU_A767	0.254451	0.329213	0.266362	0.48301	0.393966	0.388371	0.431589	0.418399	0.374207	0.284008	0.462164	0.218851	0.589535	0.0265747	0.506083	0.283485	0.445242	0.745045	0.314461	0.605116	0.329721	0.703608	0.342548	0.236143	0.518979	0.419691	0.51215	0.500191
TCGA_BL_A0C8	0.181231	0.231659	0.275177	0	0.281688	0.573606	0.652558	0.206872	0.591801	0.312623	0.499948	0.364935	0.280294	0.44732	0.322351	0.272095	0.397063	0.348979	0.429795	0.782643	0.276305	0.433688	0.773214	0.280217	0.500532	0.367372	0.450648	0.420894
TCGA_G2_A3IE	0.322572	0.350913	0.195546	0.920098	0.285082	0.254919	0.225424	0.355473	0.0199814	0.160463	0.413054	0.632284	0.31978	0.328351	0.333166	0.319354	0.202714	0.306313	0.255197	0	0.416615	0.412284	0.339189	0.293509	0.364013	0.247229	0.643978	0.261125
TCGA_G2_AA3D	0.293398	0.309541	0.132624	0.4763	0.318145	0.128767	0.130594	0.366865	0.363235	0.091447	0.239337	0.520281	0.611288	0.525591	0.237878	0.334094	0.483388	0.342405	0.196685	0.41777	0.487628	0.246343	0.216408	0.436656	0.230844	0.364603	0.76268	0.312113
TCGA_ZF_A9R3	0.38867	0.371474	0.436839	0.719481	0.519084	0.571792	0.349879	0.493803	0.509213	0.327897	0.395878	0.82684	0.876554	0.830479	0.363341	0.390378	0.392511	0.457152	0.355804	0.476315	0.410152	0.6439	0.281921	0.519266	0.40116	0.201607	0.542194	0.326484
TCGA_E7_A4IJ	0.52874	0.683594	0.436286	0.411027	0.380487	0.298021	0.238232	0.500436	0.326536	0.371584	0.512332	0.257254	0.522703	0.206054	0.351681	0.328873	0.288812	0.190256	0.260376	0.557676	0.4036	0.570598	0.434259	0.378698	0.218946	0.150463	0.666971	0.258941
TCGA_C4_A0F6	0.432115	0.443073	0.418011	0.270957	0.403355	0.647026	0.526355	0.377824	0.465604	0.445434	0.40666	0	0.378491	0.699438	0.35579	0.404928	0.373555	0.252157	0.35582	0.346412	0.410424	0.650313	0.520776	0.503177	0.557428	0.569513	0.32986	0.456263
TCGA_DK_A1A7	0.426715	0.510495	0.245663	0.35482	0.515953	0.362386	0.2841	0.177784	0.244974	0.29857	0.485068	0.541428	0.830217	0.361868	0.377789	0.351421	0.322591	0.383351	0.199481	0.353292	0.688465	0.538182	0.345249	0.520593	0.594977	0.461766	0.570025	0.362735
TCGA_CF_A9FL	0.372545	0.324261	0.33463	0.765039	0.609182	0.475993	0.538014	0.383269	0.366749	0.390674	0.553346	0.0959305	0.509253	0.648366	0.517052	0.311829	0.254497	0.375684	0.358124	0.544478	0.453836	0.300384	0.408422	0.442638	0.52595	0.700712	0.958475	0.477418
TCGA_YC_A9TC	0.403676	0.52063	0.453124	0.195506	0.0698298	0.247281	0.0877618	0.168859	0.235728	0.410748	0.39287	0.961005	0.364399	0.0275955	0.277745	0.314878	0.357548	0.309985	0.447866	0.373272	0.460984	0.395745	0.539927	0.280074	0.128249	0.384185	0.127749	0.378967
TCGA_ZF_A9R0	0.364972	0.373813	0.361319	0.515558	0.574058	0.390997	0.868073	0.421153	0.502647	0.233257	0.436346	0.650771	0.692671	0.537174	0.315147	0.345016	0.148149	0.133516	0.323943	0.125372	0.439933	0.66555	0.364626	0.458902	0.271954	0.417944	0.452488	0.516762
TCGA_ZF_A9R4	0.433327	0.54983	0.349564	0.286488	0.229506	0.358074	0.341217	0.484075	0.135339	0.32702	0.432872	0.443424	0.301035	0.00123999	0.31822	0.305829	0.169375	0.246116	0.442471	0.143291	0.404372	0.184212	0.284503	0.474884	0.39506	0.470399	0.285327	0.541281
TCGA_GD_A3OS	0.342664	0.282529	0.495745	0.0435239	0.492075	0.420984	0.659965	0.488997	0.620879	0.693174	0.332485	0.262293	0.00369025	0.241247	0.464239	0.431859	0.404419	0.710246	0.528659	0.287037	0.450211	0.160313	0.53174	0.251165	0.303817	0.592513	0.128051	0.296518
TCGA_E7_A6ME	0.58746	0.489415	0.548837	0.410841	0.427172	0.292991	0.588521	0.542422	0.704397	0.274064	0.360037	0.654727	0.470952	0.135768	0.300647	0.381039	0.273155	0.143295	0.185338	0.382675	0.459125	0.137587	0.134907	0.501477	0.127337	0.181569	0.588221	0.410683
TCGA_DK_A1AA	0.205913	0.318201	0.378814	0.772708	0.504718	0.431115	0.402038	0.466831	0.528862	0.351193	0.332778	0.417823	0.374398	0.667316	0.496377	0.295373	0.408413	0.392059	0.395679	0.59901	0.328117	0.646221	0.489135	0.384962	0.51003	0.402287	0.572846	0.324766
TCGA_UY_A78L	0.664333	0.348823	0.648625	0.30816	0.685553	0.690334	0.375091	0.471391	0.402908	0.537393	0.431699	0.619395	0.867445	0.502764	0.473527	0.577297	1	0.688226	0.532059	0.336468	0.409238	0.0794217	0.448519	0.460082	0.395856	0.53273	0.215507	0.555542
TCGA_FD_A5C0	0.446364	0.33778	0.37806	0.304321	0.53837	0.674252	0.814834	0.454181	0.641183	0.390625	0.501612	0.519544	0.352518	0.750796	0.449634	0.457166	0.506014	0.432806	0.431502	0.645028	0.486169	0.592991	0.338759	0.421859	0.6011	0.844471	0.410395	0.62031
TCGA_ZF_A9R2	0.226877	0.228739	0.168388	0.547847	0.115701	0.193422	0.306437	0.276386	0.209176	0.152949	0.189834	0.174172	0.364887	0.240563	0.279411	0.192813	0.268792	0.28452	0.192573	0.521054	0.235272	0.411063	0.229223	0.220736	0.19782	0.523859	0.41029	0.160695
TCGA_CF_A5UA	0.172298	0.39452	0.308556	0.766634	0.245761	0.164688	0.277845	0.269667	0.252598	0.218729	0.105892	0.208424	0.385431	0.10502	0.498265	0.295575	0.162362	0.315454	0.281282	0.115425	0.313879	0.470223	0.280946	0.262441	0.209616	0.593489	0.592717	0.393089
TCGA_E7_A7PW	0.352838	0.39353	0.242513	0.407516	0.0157546	0.190699	0.396078	0.232816	0.096109	0.0552469	0.378408	0.458092	1	0.0635224	0.310743	0.278891	0.234068	0.288187	0.0563445	0.352524	0.248575	0.371233	0.135108	0.159141	0.232629	0.22123	0.619527	0.20529
TCGA_CF_A1HR	0.448108	0.490004	0.354922	0.533976	0.526006	0.397706	0.36446	0.461276	0.474165	0.409017	0.33232	0.773988	0.68825	0.889262	0.398028	0.401622	0.515181	0.631956	0.365569	0.309148	0.507921	0.581388	0.30145	0.485295	0.700346	0.420712	0.635554	0.395641
TCGA_CU_A5W6	0.522688	0.450179	0.452366	0.368968	0.316398	0.481124	0.318114	0.461059	0.360941	0.326658	0.375456	0.723847	0.626597	0.881931	0.391538	0.45078	0.409499	0.448843	0.349974	0.495735	0.342295	0.244725	0.534396	0.403741	0.330688	0.187092	0.832047	0.482653
TCGA_BL_A3JM	0.623247	0.444776	0.368966	0.134659	0.435358	0.210765	0.776932	0.195105	0.437347	0.445684	0.316566	0	0	0.151372	0.314852	0.275636	0.206705	0.423643	0.434866	0.648937	0.354433	0.371139	0.372309	0.421232	0.273212	0.99158	0.099062	0.446636
TCGA_HQ_A2OE	0.595463	0.394917	0.2677	0.400943	0	0.441285	0.473124	0.0824763	0.0701773	0.208158	0.255123	0.603296	0.594274	0.21455	0.308343	0.314497	0.42903	0.326504	0.327185	0.42473	0.414428	0.732948	0.0653375	0.38085	0.544327	0.417071	0.590246	0.362905
TCGA_E7_A8O7	0.336225	0.425992	0.721493	0.5553	0.478806	0.356523	0.673623	0.568813	0.565509	0.421954	0.447862	1	0.589474	0.540731	0.468438	0.486982	0.606533	0.573085	0.350017	0.356895	0.57039	0.391846	0.365219	0.537306	0.429798	0.399992	0.854044	0.443698
TCGA_DK_A3X2	0.59957	0.167539	0.24365	0.159856	0	0.408069	0.218094	0.141873	0.224074	0.265225	0.207434	0	0.255733	0.456838	0.153756	0.257788	0.430852	0.314451	0.306213	0.354668	0.192424	0.370452	0.283922	0.205433	0.240082	0.99836	0.361377	0.254476
TCGA_FD_A6TI	0.209029	0.392688	0.465996	0.183067	0.600542	0.487616	0.375226	0.541302	0.368609	0.434726	0.444693	0.745514	0.536088	0.902762	0.466057	0.345059	0.498267	0.542771	0.372466	0.608273	0.292594	0.882889	0.249645	0.31208	0.774019	0.301528	0.538752	0.425074
TCGA_UY_A78N	0.544503	0.200981	0.0830625	0.284933	0.180173	0.242847	0.476007	0	0.146797	0.176594	0.309239	0	0.369288	0.406901	0.15884	0.119439	0.0729476	0.107871	0.241734	0.56659	0.221041	0.0472483	0.239446	0.241301	0.205252	0.750336	0.496219	0.182053
TCGA_BT_A0S7	0.566635	0.37129	0.361246	0.196864	0.637648	0.806658	0.530778	0.345176	0.264804	0.508889	0.418674	0	0.0750625	0.680357	0.356229	0.446679	0.5466	0.569262	0.434682	0.480071	0.53601	0.782882	0.589627	0.435281	0.604251	0.703858	0.368179	0.444276
TCGA_GC_A3BM	0.347144	0.466729	0.42515	0.824461	0.400719	0.361453	0.270446	0.422974	0.479569	0.297835	0.235756	0.26756	0.302605	0.450995	0.240992	0.366965	0.265684	0.380047	0.32375	0.364277	0.380474	0.637224	0.510224	0.387033	0.232507	0.65284	0.351349	0.284894
TCGA_H4_A2HO	0.375857	0.541967	0.353256	0.464016	0.480511	0.44351	0.644455	0.426542	0.310018	0.290666	0.60423	0.436946	0.462119	0.383253	0.534495	0.392189	0.342189	0.458811	0.373948	0.346716	0.527247	0.733891	0.49835	0.434783	0.622773	0.283776	0.659715	0.426334
TCGA_ZF_A9RE	0.421391	0.275872	0.474023	0.668658	0.116041	0.328837	0.139263	0.312393	0.345975	0.278711	0.201404	0.445395	0.46132	0.892492	0.148122	0.339256	0.606216	0.358315	0.300412	0.479101	0.347551	0.163798	0.387768	0.300336	0.0923002	0.193438	0.210544	0.152225
TCGA_XF_AAMZ	0.646152	0.507812	0.403153	0.237547	0.454727	0.580846	0.395054	0.358368	0.248005	0.235089	0.553103	0.239921	0.536943	0.346509	0.43361	0.463603	0.442219	0.417316	0.39587	0.517244	0.802363	0.467407	0.377949	0.645019	0.525046	0.707427	0.602422	0.568662
TCGA_XF_A9SV	0.387392	0.34863	0.379418	0.719537	0.610371	0.718541	0.609907	0.31454	0.539163	0.358614	0.341419	0.171427	0.685651	0.725332	0.409583	0.408615	0.337634	0.52414	0.41422	0.372764	0.383099	0.279618	0.377038	0.431642	0.465798	0.5486	0.661945	0.550289
TCGA_G2_AA3B	0.611756	0.568409	0.39992	0.731467	0.191078	0.22585	0.362861	0.419854	0.168213	0.297153	0.242044	0.623047	0	0.197869	0.0772338	0.417217	0.331047	0	0.185882	0.478761	0.355398	0.270219	0.608847	0.452326	0.416662	0.0263468	0.594411	0.220048
TCGA_XF_AAMX	0.34456	0.270808	0.361841	0	0.0712762	0.174365	0.448425	0.274125	0.283372	0.30945	0.399256	0.371673	0.671432	0.221985	0.282631	0.302141	0.377403	0.117137	0.385394	0.269788	0.413752	0.380872	0.243108	0.485629	0.219094	0.165331	0.499968	0.381372
TCGA_UY_A9PA	0.624826	0.568131	0.562895	0.902946	0.507842	0.471093	0.432595	0.822028	0.619602	0.510405	0.40338	0.485064	0.431902	0.66347	0.530063	0.443641	0.437427	0.36298	0.527023	0.682504	0.437856	0.922158	0.531366	0.541474	0.529488	0.486263	0.612512	0.395325
TCGA_XF_A9SH	0.0843787	0.301596	0.391774	0.561301	0.446985	0.414104	0.391922	0.484999	0.430492	0.312682	0.317194	0.377699	0.428922	0.950885	0.532208	0.331099	0.356684	0.199808	0.432795	0.180869	0.407878	0.498734	0.288947	0.432607	0.366103	0.329279	0.64218	0.563133
TCGA_YF_AA3M	0.742107	0.283319	0.379071	0.378017	0.377387	0.423848	0.289064	0.431028	0.461807	0.500819	0.299868	0.36266	0.600265	0.541414	0.433707	0.365711	0.46086	0.282522	0.422943	0.70339	0.338297	0.410234	0.492412	0.190131	0.569057	0.868941	0.244835	0.252586
TCGA_CF_A3MI	0.41921	0.468148	0.362633	0.589811	0.529065	0.376302	0.532033	0.336232	0.385887	0.409803	0.36456	0.57198	0.597154	0.310263	0.39789	0.445054	0.499458	0.405279	0.240728	0.338063	0.323662	0.826688	0.467779	0.40051	0.615749	0.355756	0.863709	0.59781
TCGA_GU_A763	0.263984	0.562	0.280052	0.95593	0.0972744	0.21558	0.183587	0.388507	0.197227	0.170476	0.197193	0.685241	0.583743	0.325165	0.361801	0.248089	0.274	0	0.248206	0.200581	0.276622	0.713846	0.275941	0.271903	0.149868	0.25763	0.295833	0.109919
TCGA_FD_A3N6	0.533147	0.506536	0.43771	0.738239	0.401449	0.292005	0.443945	0.733259	0.244601	0.55591	0.372034	0.221645	0.069401	0.638988	0.236909	0.440681	1	0.413174	0.438254	0.69451	0.49468	0.276593	0.532169	0.458017	0.265336	0.262672	0.00353949	0.435578
TCGA_XF_A9T2	0.417183	0.447778	0.58516	0.233258	0.394905	0	0.877263	0.29535	0.535724	0.462789	0.296141	0.190891	0.0118511	0.329268	0.339569	0.399302	0.141632	0.671503	0.471483	0.240618	0.352968	0.214856	0.520082	0.308332	0.599103	0.599853	0.0259465	0.166464
TCGA_FD_A3SM	0.310704	0.24384	0.459428	0.4723	0.460662	0.756879	0.463737	0.360393	0.493322	0.51154	0.444289	0.379281	0.883264	0.863187	0.400032	0.465486	0.439904	0.711805	0.4962	0.248829	0.337258	0.13798	0.356996	0.385278	0.375058	0.414084	0.842985	0.469645
TCGA_GC_A3RB	0.564926	0.419502	0.322433	0.447565	0.466006	0.434812	0.0746126	0.256895	0.195127	0.473657	0.453043	0.0136877	0.473893	0.334399	0.357593	0.420663	0.315288	0.407608	0.398687	0.776955	0.347689	0.0924821	0.44599	0.34623	0.184019	0.626291	0.298125	0.370956
TCGA_K4_A6MB	0.497527	0.259857	0.343606	0.353496	0.482321	0.569614	0.447841	0.290022	0.335131	0.40494	0.358393	0.444088	0.435972	0.634066	0.331945	0.405238	0.498393	0.645297	0.330688	0.451323	0.266351	0.404167	0.45989	0.203615	0.457793	0.235096	0.527836	0.480463
TCGA_XF_AAMG	0.633398	0.314133	0.314649	0.363856	0.351678	0.601283	0.346482	0.175624	0.184439	0.456815	0.348753	0.369679	0.69649	0.55713	0.444798	0.311813	0.332951	0.264515	0.41873	0.539621	0.355552	0.175165	0.50141	0.290498	0.635595	0.398897	0.480125	0.256351
TCGA_DK_A3X1	0.496935	0.501242	0.324204	0.516422	0.560575	0.416202	0.496295	0.469726	0.20381	0.360239	0.477207	0.609503	0.599355	0.520077	0.573095	0.278382	0.239493	0.222692	0.34373	0.587734	0.336459	0.464974	0.66323	0.320074	0.518314	0.29443	0.502459	0.288399
TCGA_E7_A97Q	0.534883	0.29857	0.527266	0.236138	0.560423	0.46247	0.567502	0.434133	0.451709	0.392677	0.463977	0.449891	0	0.648368	0.242541	0.374517	0.352272	0.222856	0.3877	0.151572	0.414527	0.640453	0.305136	0.435709	0.544147	0.232364	0.458908	0.456036
TCGA_FD_A43N	0.514149	0.408677	0.502505	0.298684	0.350855	0.560712	0.441693	0.396829	0.464409	0.438036	0.63355	0.674395	0.678763	0.535134	0.510211	0.409164	0.490063	0.608801	0.449302	0.402493	0.448322	0.738472	0.556986	0.407828	0.652635	0.41927	0.245702	0.463156
TCGA_GV_A6ZA	0.541878	0.613033	0.339018	0.713536	0.361122	0.145453	0.117564	0.542211	0.299426	0.401789	0.30222	0.573603	0.644465	0.323864	0.392493	0.339698	0.264264	0.117146	0.347385	0.403499	0.302592	0.447457	0.480291	0.376779	0.26284	0.378654	0.461449	0.308994
TCGA_4Z_AA81	0.825394	0.788428	0.789528	0.275674	0.305945	0.450227	0.318307	0.768124	0.564779	0.527766	0.547194	0.718315	0.2259	0.310849	0.285202	0.520384	0.39208	0.44903	0.495843	0.827178	0.433833	0.425431	0.453473	0.591974	0.360764	0.398332	0.428017	0.53025
TCGA_GU_AATQ	0.402588	0.381146	0.504055	0.564442	0.611201	0.304996	0.414498	0.449351	0.403132	0.478431	0.31593	0.289766	0.796589	0.463997	0.439907	0.486379	0.313703	0.394884	0.452192	0.525706	0.385284	0.232015	0.195643	0.382783	0.100336	0.488753	0.356746	0.374236
TCGA_FD_A6TH	0.455474	0.368885	0.667696	0	0.326317	0.504072	0.697261	0.533172	0.737765	0.72054	0.490035	0.467659	0.371566	0.546111	0.545928	0.465296	0.584687	0.630405	0.639273	0.403793	0.59004	0.465935	0.758953	0.527008	0.559306	0.853395	0.0978921	0.62148
TCGA_XF_AAN7	0.544778	0.275823	0.343217	0.23024	0.355593	0.289246	0.98765	0.387034	0.460182	0.651063	0.257607	0	0.520199	0	0.562994	0.418347	0.306595	0.760069	0.511727	0.815034	0.447395	0.540999	0.526	0.414998	0.608675	1	0.0630523	0.56327
TCGA_ZF_AA5P	0.482397	0.395918	0.50355	0.221737	0.757583	0.70401	0.869672	0.596801	0.876164	0.739644	0.792188	0.711913	0.402318	0.567238	0.580474	0.540765	0.542195	0.849902	0.510184	0.864927	0.788003	0.732595	0.294701	0.618847	0.896183	0.45706	0.729394	0.730242
TCGA_DK_A6B6	0.497357	0.781929	0.504433	0.753417	0.451639	0.403538	0.435841	0.730069	0.360998	0.388867	0.52095	0.815993	0.701472	0.222887	0.484861	0.477527	0.393859	0.33593	0.318876	0.281685	0.550833	0.227677	0.510555	0.610853	0.363807	0.0223146	0.884603	0.397912
TCGA_DK_A1AD	0.508816	0.536851	0.250533	0.401034	0.347706	0.581535	0.73841	0.26807	0.272952	0.327904	0.530109	0.23079	0.532158	0.42322	0.45949	0.41588	0.249247	0.197651	0.301275	0.615684	0.453682	0.413621	0.355515	0.473699	0.384883	0.426503	0.459301	0.34355
TCGA_SY_A9G0	0.177988	0.337148	0.302337	0.0685441	0.715591	0.69879	1	0.563788	0.787209	0.641592	0.747851	0.516053	0.112762	0.551145	0.495271	0.449265	0.395805	0.694992	0.511252	0.524898	0.911592	0.696363	0.353057	0.71613	0.923269	0.681061	0.576047	0.792954
TCGA_DK_A6AV	0.563128	0.548857	0.426862	0.851923	0.262046	0.399965	0.225035	0.361299	0.361959	0.279491	0.477121	0.160868	0.852116	0.444954	0.406847	0.431555	0.323405	0.573998	0.37448	0.548531	0.604183	0.684421	0.475219	0.521422	0.417573	0.55708	0.531453	0.481811
TCGA_FD_A3SJ	0.381644	0.359828	0.317785	0.447997	0.382641	0.534733	0.565671	0.274503	0.358917	0.324444	0.485875	0.0433595	0.382247	0.723603	0.502526	0.331907	0.19217	0.286	0.430614	0.644346	0.653552	0.333144	0.375991	0.486473	0.565164	0.359497	0.302157	0.444887
TCGA_KQ_A41S	0.437866	0.275462	0.5705	0	0.454499	0.787313	0.423235	0.471149	0.676655	0.546852	0.604173	0.454181	0.44996	0.462297	0.622663	0.470724	0.610635	0.636346	0.490241	0.679325	0.347903	0.808076	0.461013	0.353539	0.82701	0.637428	0.529039	0.547926
TCGA_GD_A3OP	0.261913	0.435275	0.443174	0.589575	0.505617	0.703457	0.248322	0.595019	0.66384	0.373371	0.459629	0.419702	0.665523	0.631575	0.538313	0.358521	0.381786	0.643017	0.47008	0.442711	0.567358	0.751202	0.510533	0.553883	0.787074	0.351518	0.714239	0.514514
TCGA_G2_A2EC	0.200976	0.536286	0.343956	0.724558	0.812455	0.602256	0.552874	0.576836	0.602803	0.458148	0.577694	0.568868	0.684725	0.587019	0.537767	0.440664	0.274643	0.719504	0.456615	0.33456	0.619001	0.413114	0.467409	0.580506	0.604847	0.355778	0.877635	0.562409
TCGA_ZF_AA4V	0.729875	0.694468	0.755215	0.320241	0.75439	0.477397	0.372863	0.657277	0.514118	0.656882	0.552293	0.919266	1	0.217115	0.516339	0.623268	0.731821	0.306415	0.570295	0.494486	0.426838	0.273228	0.628253	0.556123	0.483965	0.801065	0.289686	0.54971
TCGA_UY_A78O	0.31748	0.419274	0.32956	0.955771	0.47215	0.390742	0.297282	0.344786	0.416566	0.234511	0.299823	0.369726	0.6626	0.54021	0.340132	0.369577	0.350971	0.300969	0.314062	0.272186	0.515345	0.368806	0.479241	0.502876	0.374402	0.239003	0.596245	0.311544
TCGA_FD_A5BZ	0.312729	0.229386	0.514062	0.551907	0.673558	0.707856	0.77857	0.465309	0.591872	0.570798	0.559117	0.226263	0.584299	0.754244	0.573308	0.428079	0.365441	0.742358	0.590014	0.558648	0.46573	0.324211	0.61336	0.432985	0.793621	0.666657	0.570895	0.621292
TCGA_XF_A8HH	0.335321	0.404463	0.446603	0.374582	0.513279	0.658158	0.537221	0.43767	0.389654	0.361866	0.540818	0.43536	0.780172	0.31504	0.375878	0.455943	0.314777	0.617886	0.468939	0.344442	0.409978	0.600906	0.280193	0.450151	0.331899	0.506701	0.4957	0.686805
TCGA_DK_AA77	0.589268	0.558393	0.525686	0.976267	0.466944	0.411145	0.366631	0.580987	0.564688	0.352085	0.47167	0.39132	0.351172	0.444569	0.321487	0.37846	0.422526	0.288868	0.442948	0.686043	0.365256	0.687405	0.444201	0.547268	0.427921	0.398152	0.256263	0.393804
TCGA_FD_A3SN	0.407275	0.487953	0.458602	0.314471	0.357101	0.500773	0.488834	0.503169	0.603119	0.621321	0.477794	0.66013	0.7456	0.286992	0.37174	0.512185	0.463329	0.542998	0.576212	0.534187	0.419689	0.476004	0.772734	0.416208	0.389853	0.589978	0.340068	0.390251
TCGA_DK_A3WX	0.575256	0.660117	0.800468	0.41654	0.811093	0.681522	0.404875	0.690322	0.566392	0.960562	0.671857	0.754649	0.330276	0.768609	0.673056	0.707191	1	0.897486	0.669004	0.347483	0.577976	0.213199	0.522633	0.554062	0.497901	0.627574	0.533833	0.564842
TCGA_PQ_A6FI	0.681912	0.574613	0.631558	0.750369	0.413027	0.379109	0.421182	0.533106	0.391475	0.709971	0.408024	0.315703	0.275591	0.451485	0.345271	0.528497	0.856713	0.509517	0.556999	0.590192	0.501564	0.145722	0.416869	0.455534	0.161794	0.627699	0.203052	0.538989
TCGA_BT_A20W	0.721056	0.602604	0.377471	0.385591	0.549508	0.499871	0.513317	0.464845	0.46901	0.40849	0.562409	0.410217	0.369591	0.415146	0.390205	0.381162	0.200669	0.515237	0.412495	0.637213	0.589404	0.754664	0.422794	0.513178	0.590678	0.591125	0.754848	0.509854
TCGA_FD_A3N5	0.561798	0.452532	0.446005	0.805234	0.627697	0.561377	0.658712	0.603094	0.680877	0.619931	0.398518	0.394196	0.270877	0.367083	0.393947	0.497531	1	0.571409	0.648737	0.941205	0.461358	0.267033	0.746108	0.503719	0.518314	0.767873	0.270241	0.751455
TCGA_4Z_AA83	0.294581	0.34717	0.879278	0.579526	0.534659	0.513852	0.544984	0.539539	0.675921	0.510637	0.393084	0.865229	0.755779	0.266358	0.497785	0.503395	0.648112	0.253894	0.576241	0.223544	0.279082	0.735567	0.333166	0.447434	0.402906	0.322426	0.569232	0.450525
TCGA_DK_A1A5	0.470125	0.423293	0.608927	0.586398	0.619434	0.662123	0.596667	0.653465	0.703309	0.686739	0.541766	0.416298	0.465719	0.685526	0.43532	0.472528	0.33047	0.461059	0.551005	0.436129	0.348264	0.396607	0.841433	0.495805	0.443543	0.672892	0.6488	0.56112
TCGA_GC_A3RD	0.255548	0.276708	0.311742	0.558531	0.219827	0.447876	0.136089	0.403836	0.332563	0.292843	0.342935	0.230432	0.166312	0.637963	0.291206	0.402707	0.471185	0.626273	0.429012	0.248003	0.265041	0.792696	0.761876	0.251317	0.56734	0.40098	0.227242	0.476279
TCGA_E7_A6MD	0.357007	0.659028	0.432236	0.332033	0.717539	0.587939	0.573941	0.64129	0.56459	0.482309	0.703436	0.265465	0.271331	0.457728	0.491483	0.57352	0.380673	0.78488	0.506413	0.371923	0.863845	0.735872	0.573292	0.768317	0.665442	0.525421	0.737229	0.583069
TCGA_DK_A2HX	0.18	0.286126	0.423305	0.0423628	0.442507	0.902019	0.577191	0.498975	0.793357	0.618675	0.688587	0.384165	0.497741	0.428812	0.555669	0.534531	0.576502	0.950957	0.585331	0.610474	0.440838	0.195454	0.362038	0.484766	0.707581	0.55313	0.771168	0.65435
TCGA_DK_A3IT	0.670832	0.437037	0.454027	0.300616	0.591554	0.895055	0.698089	0.468684	0.589602	0.480502	0.65842	0.365739	0.703725	0.591925	0.518316	0.532125	0.425661	0.527609	0.482647	0.503622	0.653474	0.297392	0.478424	0.59981	0.571788	0.789284	0.588714	0.57336
TCGA_GC_A3OO	0.383192	0.266657	0.496467	0.274176	0.66599	0.771483	0.609525	0.501038	0.747641	0.609443	0.446279	0.337569	0.351423	0.763697	0.551143	0.467227	0.380566	0.666675	0.563845	0.954316	0.506327	0.52965	0.612945	0.501433	0.71558	0.626795	0.643765	0.633917
TCGA_ZF_A9R9	0.32926	0.390617	0.437838	0	0.692183	0.661973	0.855445	0.611725	0.662402	0.666674	0.483448	0.286847	0.759741	0.291627	0.472646	0.386459	0.187607	0.796607	0.374983	0.00256419	0.51403	0.515872	0.127179	0.462618	0.696609	0.377438	0.627502	0.383421
TCGA_FD_A3B5	0.330868	0.233512	0.420274	0.680728	0.418496	0.653309	0.146311	0.392598	0.397689	0.525786	0.269356	0.583809	0.138701	0.528408	0.265672	0.384918	0.91534	0.482778	0.450558	0.561455	0.26952	0.416616	0.684455	0.242157	0.351883	0.460916	0.158129	0.418639
TCGA_GV_A3JX	0.638084	0.452034	0.62948	0.395133	0.509493	0.452176	0.408722	0.510122	0.619453	0.382968	0.48712	0.402693	0.682477	0.570979	0.526835	0.493864	0.50351	0.54728	0.578312	0.662038	0.410535	0.220271	0.749294	0.516846	0.289482	0.661924	0.350183	0.484091
TCGA_GU_A42R	0.194371	0.203442	0.128386	0.394219	0.40324	0.203029	0.259523	0.198432	0.223626	0.158561	0.182154	0.160419	0.457994	0.176891	0.283963	0.314527	0.506347	0.28985	0.165001	0.598455	0.20821	0.476385	0.209402	0.194737	0.372933	0.667475	0.243173	0.33721
TCGA_E7_A519	0.200834	0.676712	0.654022	0.779496	0.335285	0.349724	0.293226	0.643629	0.359107	0.371985	0.484962	0.902809	0.9211	0.303283	0.79126	0.710099	0.660696	0.361556	0.39709	0	0.671084	0.7082	0.46875	0.485209	0.567142	0	0.93583	0.402394
TCGA_GV_A40E	0.65449	0.407506	0.566954	0.363088	0.495527	0.518521	0.587655	0.439035	0.637585	0.625729	0.545659	0.472182	0.514194	0.391719	0.523448	0.538506	0.97281	0.782548	0.697531	0.76366	0.287061	0.186536	0.525053	0.528095	0.528099	0.40267	0.13268	0.534288
TCGA_4Z_AA7O	0.73559	0.593653	0.447261	1	0.58439	0.51045	0.665096	0.631366	0.607983	0.444437	0.472996	0.256861	0.30724	0.399212	0.466639	0.515342	0.379324	0.217352	0.411286	0.548066	0.469249	0.679116	0.581136	0.565973	0.685522	0.779729	0.684184	0.554449
TCGA_XF_A8HF	0.424351	0.466603	0.428646	0.598118	0.534505	0.557468	0.691892	0.429383	0.41357	0.390273	0.533132	0.429667	0.524016	0.600151	0.386866	0.476062	0.212608	0.402572	0.330134	0.442576	0.398901	0.445316	0.432112	0.382124	0.283309	0.541657	0.512005	0.442356
TCGA_PQ_A6FN	0.414609	0.567865	0.44648	0.678296	0.554967	0.527514	0.266585	0.477028	0.440864	0.61772	0.462563	0.526702	0.553277	0.56275	0.46243	0.559719	0.721981	0.606772	0.560756	0.320008	0.743179	0.354257	0.571745	0.580563	0.452879	0.843883	0.501512	0.576793
TCGA_UY_A9PF	0.499169	0.496275	0.355218	0.476415	0.413542	0.443053	0.536933	0.48756	0.415859	0.436864	0.569514	0.485769	0.535063	0.450849	0.466721	0.372773	0.340371	0.588817	0.447986	0.494551	0.614501	1	0.536793	0.543328	1	0.540964	0.510386	0.628345
TCGA_E5_A2PC	0.524417	0.472138	0.576265	0.688987	0.580159	0.184465	0.145053	0.597207	0.396006	0.590888	0.295136	0.38123	0.514443	0.431425	0.301288	0.455848	0.472843	0.335506	0.415084	0.341445	0.325994	0.190685	0.266192	0.426828	0.212988	0.228777	0.245967	0.386277
TCGA_2F_A9KW	0.702786	0.347775	0.697762	0.30906	0.182599	0.436953	1	0.345752	0.611835	0.580751	0.566122	0.315823	0.918416	0.599082	0.621839	0.414135	0.672723	0.674406	0.626819	0.771562	0.437801	0.663648	0.698692	0.338891	0.687934	0.0414455	0.358289	0.62925
TCGA_GD_A2C5	0.353555	0.359219	0.309393	0.579037	0.704293	0.560053	0.576275	0.298664	0.490739	0.319424	0.403412	0.555887	0.635746	0.931343	0.481934	0.279666	0.544534	0.447983	0.415771	0.556517	0.308696	0.578026	0.312677	0.404751	0.565027	0.155173	0.640128	0.52877
TCGA_E5_A4TZ	0.430431	0.204068	0.300842	0.259811	0.233497	0.333207	0.365224	0.417907	0.230994	0.167113	0.149888	0.480279	0.396982	0.410553	0.188346	0.373428	0.745395	0.569041	0.276896	0.345815	0.410876	0.477504	0.136779	0.350819	0.273669	0.645234	0.125372	0.434407
TCGA_KQ_A41P	0.318786	0.434769	0.539624	0.463333	0.51563	0.680691	0.256583	0.577671	0.402946	0.374479	0.447313	0.554126	0.785726	0.613825	0.68794	0.592229	0.458309	0.705819	0.567881	0.201353	0.368303	0.327289	0.74323	0.356376	0.546339	0.408862	0.659668	0.558076
TCGA_BL_A13J	0.676607	0.0548655	0.171481	0	0.212758	0.472792	0.425827	0.477029	0.278354	0.283974	0.515502	0.469483	0.0427603	0.436707	0.367001	0.444995	0.435174	0.208359	0.457948	1	0.334475	1	0.302317	0.533031	0.541823	0.720401	0	0.341245
TCGA_C4_A0F1	0.573881	0.370797	0.613306	0.556631	0.702618	0.611048	0.68286	0.49969	0.490371	0.646716	0.573788	0.226993	0.505118	0.809597	0.427913	0.468913	0.800655	0.43203	0.577417	0.638679	0.558666	0.335596	0.678329	0.46675	0.439891	0.706172	0.187724	0.260754
TCGA_DK_A3IV	0.779326	0.660855	0.719182	0.378592	0.657243	0.415053	0.546256	0.699556	0.518449	0.366033	0.628342	0.419428	0.594727	0.152252	0.411521	0.52937	0.499896	0.380953	0.392784	0.489462	0.788258	0.276744	0.221253	0.889356	0.448694	0.543838	0.724093	0.456796
TCGA_C4_A0F7	0.639512	0.219275	0.174751	0.598638	0.536803	0.475675	0.510892	0.190744	0.317406	0.514232	0.471686	0.43858	0.189824	0.781938	0.331724	0.307677	0.614003	0.484627	0.373627	0.99553	0.290789	0.905406	0.25858	0.257383	0.502608	1	0.154696	0.409446
TCGA_BT_A2LD	0.4448	0.450027	0.529451	0.13224	0.474747	0.25146	0.63212	0.54602	0.59751	0.694944	0.43957	0.396554	0.160521	0.173115	0.454899	0.584874	0.953844	0.674023	0.482023	0.202263	0.547505	0.248307	0.377043	0.514547	0.427908	0.780902	0.284988	0.55017
TCGA_4Z_AA87	0.747405	0.669808	0.574116	0.351198	0.134317	0.407771	0.436903	0.364582	0.198209	0.362934	0.491052	0.449973	0.72942	0.43061	0.497266	0.460136	0.419392	0.222312	0.390632	0.584393	0.525504	0.469781	0.422467	0.483402	0.555048	0.496098	0.480502	0.414548
TCGA_XF_AAMR	0.116721	0.24565	0.468165	0.399424	0.690564	0.811348	0.907216	0.503027	0.754351	0.465428	0.597391	0.517207	0.220389	0.909664	0.576372	0.425771	0.457794	0.705714	0.62464	0.527922	0.455729	0.663165	0.563734	0.496761	0.864793	0.39864	0.214047	0.591046
TCGA_E7_A3X6	0.4998	0.641149	0.68779	0.656734	0.636028	0.645587	0.381951	0.753435	0.636177	0.51044	0.613893	0.276485	0.483559	0.691665	0.436693	0.628606	0.51758	0.605159	0.520053	0.696968	0.465888	0.268981	0.538553	0.583408	0.395906	0.481485	0.479262	0.595888
TCGA_BT_A20U	0.443991	0.38908	0.597949	0.462829	0.576982	0.42325	0.438218	0.498324	0.464853	0.537268	0.495383	0.183793	0.690744	0.674131	0.417954	0.479851	0.592664	0.481533	0.542325	0.73811	0.421138	0.0245054	0.448401	0.450761	0.31249	0.919746	0.394345	0.487977
TCGA_XF_A9SU	0.420483	0.577354	0.532235	0.268328	0.683968	0.703515	0.660293	0.481789	0.569014	0.476143	0.675035	0.609122	0.713505	0.379554	0.610554	0.636877	0.508496	0.564844	0.56701	0.524032	0.60799	0.456941	0.788256	0.541656	0.689091	0.439491	0.875631	0.688949
TCGA_ZF_A9RN	0.7335	0.780295	0.670241	0.541117	0.316706	0.182404	0.288748	0.560189	0.268504	0.537559	0.691843	0.488673	0.666825	0.0999677	0.448434	0.517498	0.492768	0.0326231	0.62639	0.684511	0.566415	0.402118	0.149945	0.563485	0.377787	0.54417	0.302045	0.456653
TCGA_GV_A3JV	0.528922	0.605234	0.52602	0.698889	0.455757	0.452223	0.723069	0.47066	0.549072	0.565933	0.577388	0.933575	0.305806	0.392879	0.393614	0.403638	0.205583	0.491008	0.414797	0.782736	0.632002	0.706094	0.500625	0.542301	0.550248	0.492628	0.834182	0.515068
TCGA_DK_AA6W	0.500369	0.317263	0.515347	0.52902	0.301447	0.247616	0.309907	0.349253	0.361584	0.42536	0.158129	0.119471	0	0.221836	0.430815	0.418657	0.157433	0.37384	0.538104	0.518157	0.395949	0.134017	0.321358	0.425986	0.237863	0.863286	0.0205718	0.574862
TCGA_GV_A3JZ	0.535492	0.366269	0.47659	0.35405	0.322451	0.411825	0.467327	0.305097	0.412989	0.476601	0.521425	0.188701	0.661472	0.0572705	0.342333	0.423649	0.235848	0.216868	0.421933	0.79722	0.421685	0.200689	0.696334	0.344032	0.642531	0.547537	0.787275	0.397877
TCGA_DK_AA6R	0.602807	0.516539	0.379234	0.468297	0.490155	0.43564	0.317384	0.545854	0.5016	0.568524	0.447422	0.729946	0.702896	0.414627	0.297776	0.407715	1	0.681524	0.510867	0.546082	0.457404	0.385747	0.48558	0.408949	0.452767	0.877786	0	0.617999
TCGA_BT_A20V	0.789141	0.514837	0.526165	0.528295	0.421955	0.204814	0.349391	0.445571	0.344887	0.645792	0.372795	0.77422	0.27319	0.710257	0.499259	0.386103	0.496021	0.347349	0.43712	0.556667	0.459919	0.32817	0.12702	0.435061	0.421571	0.586825	0.635623	0.25003
TCGA_CF_A47X	0.0414782	0.345263	0.245306	0.662716	0.444519	0.228587	0.38807	0.285897	0.155223	0.176428	0.218044	0.593858	0.317089	0.111082	0.0829677	0.179431	0.384531	0.0877827	0.289164	0.143147	0.473231	0.603213	0.132351	0.33392	0.359708	0.287403	0.459057	0.150403
TCGA_HQ_A5NE	0.725682	0.263156	0.468767	0.551234	0.675143	0.599182	0.528088	0.527841	0.777699	0.658666	0.593851	0.752426	0.576291	0.591696	0.477687	0.475996	0.846007	0.703331	0.649248	0.783337	0.492031	0.680179	0.476601	0.411501	0.468675	0.652435	0.434777	0.579381
TCGA_XF_A9SZ	0.535602	0.412693	0.625057	0.466947	0.485596	0.732777	0.673511	0.634885	0.579469	0.544609	0.556746	0.944357	0.940497	0.539194	0.701825	0.686145	0.528778	0.624136	0.61598	0.0548339	0.386611	0.348099	0.754295	0.516002	0.852	0.36909	0.591117	0.628456
TCGA_UY_A8OD	0.341848	0.561559	0.509201	0.159898	0.732028	0.544869	0.442602	0.609358	0.536619	0.5828	0.668489	0.437186	0.983454	0.490039	0.618083	0.619398	0.395823	0.577597	0.455648	0.73799	0.720769	0.489667	0.256237	0.666078	0.686988	0.512522	0.712272	0.547481
TCGA_FD_A6TC	0.382775	0.234457	0.606389	0.631694	0.655336	0.659017	0.638551	0.480858	0.665118	0.480042	0.465705	0.393611	0.583851	0.618854	0.40713	0.493111	0.552182	0.516141	0.536171	0.180739	0.277589	0.319386	0.419529	0.341291	0.574573	0.511129	0.388689	0.625452
TCGA_DK_A3IQ	0	0.12225	0.393526	0.0571332	0.814479	0.735885	0.841552	0.454634	0.751267	0.680539	0.553298	0.300934	0.404037	0.335011	0.607116	0.502666	0.514554	0.976366	0.574347	0.466862	0.357925	0.348569	0.205836	0.35124	0.81052	0.432103	0.564097	0.704333
TCGA_XF_A9SP	0.308758	0.458462	0.499419	0.356779	0.808626	0.689583	0.741644	0.540306	0.643409	0.569654	0.587035	0.348323	0.6075	0.480197	0.672775	0.516414	0.446832	0.519263	0.555111	0.249692	0.575469	0.452702	0.431548	0.532202	0.751368	0.544412	0.703678	0.79578
TCGA_YC_A89H	0.447939	0.486384	0.561602	0.537851	0.47984	0.57881	0.267174	0.394465	0.333371	0.477736	0.393286	0.0299252	0.496231	0.345682	0.435931	0.485371	0.451535	0.464319	0.625375	0.31391	0.403107	0.602023	0.615259	0.530403	0.480388	0.463671	0.709453	0.474027
TCGA_XF_AAMY	0.325774	0.249617	0.493407	0.307265	0.352929	0.559753	0.719257	0.385307	0.465273	0.375479	0.580834	0.637894	0.65779	0.719745	0.491226	0.502918	0.422735	0.475594	0.467438	0.446348	0.355257	0.503127	0.476433	0.371158	0.788132	0.279777	0.790635	0.546481
TCGA_HQ_A5ND	0.726561	0.381873	0.190926	0.738187	0.327201	0.429762	0.547343	0.355679	0.300296	0.539063	0.364381	0.465872	0.250123	0.488611	0.123716	0.357775	0.317553	0.0230308	0.314623	0.965584	0.323002	0.184774	0.3598	0.296145	0.359686	0.794588	0.112595	0.32054
TCGA_BT_A20T	0.472105	0.577925	0.650397	0.793978	0.671129	0.617695	0.445643	0.685997	0.713483	0.531266	0.628537	0.492543	0.482308	0.423948	0.49717	0.592194	0.504451	0.314095	0.421298	0.601814	0.419468	0.669593	0.719484	0.518623	0.414693	0.339693	0.863928	0.551308
TCGA_CU_A0YO	0.53677	0.433285	0.628668	0.508168	0.570324	0.679693	0.664332	0.701591	0.792693	0.485619	0.629143	0.591569	0.637533	0.301542	0.508268	0.506738	0.537963	0.646307	0.452197	0.761043	0.569968	0.895072	0.40911	0.587224	0.768967	0.724974	0.843784	0.584584
TCGA_GV_A3QK	0.741908	0.632591	0.485927	0.621203	0.547582	0.462457	0.41333	0.62077	0.385983	0.336715	0.616269	0.975912	0.866135	0.565818	0.380953	0.493836	0.439151	0.476556	0.407357	0.654016	0.516574	0.802969	0.594054	0.531131	0.452154	0.287472	0.780024	0.367358
TCGA_FD_A3SQ	0.114399	0.342365	0.662011	0.542436	0.700385	0.714344	0.645528	0.595314	0.709656	0.56966	0.561937	0.870452	0.417743	0.853246	0.597515	0.585821	0.355658	0.752945	0.717906	0.332422	0.668788	0.545677	0.415536	0.634268	0.669655	0.320981	0.546841	0.632841
TCGA_UY_A8OC	0.363971	0.309483	0.519631	0.607431	0.797833	0.578976	0.566444	0.493208	0.699943	0.658134	0.557668	0.623862	0.635626	0.461334	0.443399	0.521252	0.502602	0.583752	0.740548	0.560283	0.395899	0.470214	0.510052	0.405384	0.458286	0.399172	0.461761	0.37392
TCGA_DK_AA6L	0.321026	0.455983	0.735041	0.642924	0.49337	0.593262	0.40685	0.576563	0.520962	0.538261	0.392632	0.411833	0.85451	0.553047	0.501276	0.626448	0.411806	0.499085	0.564827	0.342532	0.335643	0.558311	0.369566	0.528711	0.510353	0.539584	0.244095	0.466473
TCGA_ZF_A9RL	0.30096	0.306535	0.059311	0.888565	0.228382	0.0681665	0.604908	0.123264	0	0.135748	0.0312987	0.318317	0.315522	0.474981	0.286751	0.0542696	0.218759	0.282848	0.15834	0.401288	0.19992	0.0701937	0.146055	0.205044	0.14165	0.291563	0.213635	0.119033
TCGA_GV_A3JW	0.22363	0.148733	0	0.253819	0.0585559	0.151166	0.0178563	0.143977	0.131782	0.0645285	0.0960885	0.439727	0	0.209785	0.280684	0.153166	0.226713	0.251496	0.138007	0.33289	0.257173	0.156229	0.327335	0.109816	0.329259	0.376135	0.141929	0.127215
TCGA_FD_A6TF	0.325832	0.394546	0.492636	0.0923263	0.537247	0.589978	0.795199	0.371235	0.62428	0.624807	0.630385	0.476169	0.215382	0.661782	0.628904	0.560711	0.506712	0.848831	0.588491	0.50885	0.653618	0.445804	0.592298	0.538495	0.709068	0.677423	0.428223	0.648319
TCGA_XF_AAN2	0.697817	0.671344	0.637371	0.404444	0.610485	0.657404	0.319137	0.676392	0.696285	0.645191	0.607294	0.338397	0.248715	0.430952	0.478667	0.618282	0.786009	0.512913	0.589849	0.774022	0.436307	0.162568	0.682585	0.615368	0.430307	0.430306	0.268463	0.612802
TCGA_K4_A3WU	0.579609	0.679374	0.714765	0.55203	0.754544	0.637762	1	0.712523	0.717677	0.54886	0.772744	0.214569	0.778468	0.68342	0.57441	0.772543	0.487227	0.965581	0.514865	0.454376	1	0.803085	0.0807223	0.947183	0.811432	0.556719	0.948854	0.796868
TCGA_G2_A3IB	0.496717	0.284252	0.500834	0.439333	0.423037	0.357309	0.5625	0.399593	0.323561	0.538881	0.256938	0.460602	0.508002	0.495888	0.323078	0.449693	1	0.476701	0.333501	0.696573	0.326768	0.257458	0.528111	0.344585	0.180664	0.486701	0.10984	0.540193
TCGA_K4_AAQO	0.430932	0.409717	0.473141	0.33366	0.743106	0.68399	0.903267	0.559708	0.677215	0.489629	0.699814	0.124073	0.298531	0.504902	0.571007	0.500247	0.365912	0.724062	0.549883	0.737779	0.706195	0.889338	0.384845	0.658404	0.826644	0.717299	0.719729	0.748633
TCGA_G2_A2EJ	0.757169	0.519644	0.65154	0.69522	0.487842	0.407724	0.43794	0.502505	0.437071	0.640212	0.52936	0.960405	0.014256	0.472473	0.286272	0.53838	1	0.471451	0.58334	0.691713	0.471831	0.292836	0.6078	0.55459	0.179597	0.682757	0.306536	0.522952
TCGA_UY_A8OB	0.503734	0.665921	0.676768	0.621236	0.386452	0.210806	0.340827	0.590953	0.46418	0.774871	0.374466	0.700431	0.423728	0.451883	0.418211	0.520476	0.684399	0.561449	0.63415	0.747556	0.364013	0.126819	0.755115	0.502079	0.417928	0.382515	0	0.534469
TCGA_FD_A6TG	0.319261	0.541377	0.535922	0.058931	0.530002	0.779265	0.665964	0.514949	0.690756	0.602028	0.592145	0.22024	0.912608	0.593661	0.5688	0.643664	0.251454	0.761277	0.533041	0.393653	0.674184	0.434033	0.577142	0.639531	0.635225	0.608229	0.743587	0.869865
TCGA_XF_AAN0	0.600875	0.468906	0.696811	0	0.639739	0.583855	0.61339	0.648166	0.837924	0.53162	0.494261	0.415205	0.560645	0.500259	0.631804	0.678732	0.631522	0.542006	0.532959	0.68345	0.604547	0.785818	0.252316	0.611158	0.552762	0.764951	0.825093	0.538753
TCGA_XF_AAMJ	0.182431	0.411429	0.462304	0.515084	0.743416	0.711537	0.732431	0.482583	0.67629	0.591026	0.553026	0.42956	0.274635	0.592119	0.573942	0.489575	0.339098	0.766323	0.611864	0.317579	0.532097	0.430732	0.341097	0.460311	0.621478	0.553158	0.828291	0.716339
TCGA_5N_A9KM	0.285735	0.537041	0.642646	0.78932	0.708903	0.741969	0.739626	0.478413	0.543	0.521677	0.433025	0.580208	0.422244	1	0.557875	0.536607	0.231979	0.378811	0.571083	0.151512	0.409511	0.570484	0.226437	0.511796	0.63483	0.280375	0.325833	0.531142
TCGA_XF_A8HE	0.931072	0.666831	0.742443	0.579367	0.485303	0.835929	0.728811	0.724041	0.692907	0.65851	0.663744	0.724524	0.379786	0.826198	0.599598	0.717843	1	0.452868	0.609709	0.750429	0.584384	0.394353	0.778386	0.69918	0.513492	0.603772	0.461678	0.550402
TCGA_FD_A3NA	0.675871	0.573243	0.536579	1	0.650325	0.732844	0.449515	0.652687	0.494822	0.618372	0.512197	0.569845	0.257675	0.67301	0.462796	0.579676	0.535145	0.454236	0.565582	0.678085	0.359789	0.438108	0.800115	0.506071	0.512956	0.615184	0.665878	0.571428
TCGA_E7_A541	0.676789	0.770849	0.498703	0.415515	0.536545	0.560103	0.55321	0.655428	0.617092	0.479597	0.496024	0.362134	0.674474	0.413065	0.497879	0.54089	0.459844	0.363619	0.460092	0.72634	0.576955	0.471772	0.507461	0.617226	0.542359	0.663501	0.534215	0.583002
TCGA_FD_A3SR	0.420382	0.531769	0.663109	0.324007	0.33709	0.779159	0.827334	0.69671	0.587703	0.508544	0.674431	0.445729	0	0.41635	0.534044	0.637005	0.671055	0.726869	0.546748	0.527589	0.561635	0.0343312	0.364377	0.635405	0.580242	0.495955	0.334212	0.728273
TCGA_CU_A72E	0.217881	0.329599	0.461818	0.479646	0.490509	0.506335	0.530005	0.43118	0.504792	0.473052	0.416439	0.443744	0.510552	0.966297	0.384561	0.508846	0.62514	0.503227	0.452407	0.345755	0.344884	0.385024	0.765586	0.324397	0.284139	0.563599	0.600554	0.513967
TCGA_GC_A3I6	0.863124	0.53142	0.67972	0.663674	0.527807	0.589131	0.469791	0.762046	0.632094	0.72493	0.488177	1	0.535167	0.65093	0.526077	0.549459	0.615993	0.501273	0.606847	0.919853	0.393949	0.835253	0.746165	0.577096	0.377116	0.67955	0.347928	0.501127
TCGA_FD_A5BR	0.45027	0.499192	0.531972	0.720287	0.639861	0.489977	0.753905	0.56795	0.542734	0.605676	0.732049	0.55062	0.52291	0.682023	0.613095	0.64378	0.502507	0.729155	0.523629	0.552921	0.867934	0.952509	0.566198	0.727216	0.66021	0.623571	0.838621	0.603279
TCGA_XF_A9T3	0.531745	0.565851	0.583855	0.201833	0.610219	0.546774	0.569658	0.666355	0.767488	0.615836	0.666368	0.342506	0.262256	0.43354	0.509026	0.542668	0.586409	0.661286	0.664521	0.684551	0.694396	0.352007	0.561006	0.689311	0.591212	0.64644	0.365498	0.747782
TCGA_GU_AATO	0.346389	0.656682	0.796458	0.60043	0.636543	0.79809	0.613577	0.643737	0.598245	0.519502	0.590788	0.303276	0.559229	1	0.661263	0.769129	0.587472	0.556791	0.656484	0.187901	0.641259	0.46252	0.494133	0.613724	0.552122	0.696141	0.541346	0.67432
TCGA_XF_A9T0	0.535392	0.539694	0.449673	0.303815	0.417213	0.566163	0.404257	0.496398	0.311039	0.367713	0.592489	0.278125	0.276816	0.556346	0.466368	0.56109	0.324604	0.490372	0.496465	0.275303	0.511383	0.303459	0.66305	0.550486	0.41643	0.37779	0.674024	0.520847
TCGA_GU_AATP	0.646893	0.456906	0.528312	0.595571	0.670293	0.646303	0.24005	0.423099	0.587652	0.499583	0.556895	0.692843	0.171446	0.38918	0.549765	0.564051	0.562655	0.532371	0.473392	0.470466	0.337077	0.328096	0.677842	0.399435	0.548937	0.108389	0.725248	0.606549
TCGA_K4_A5RI	0.441592	0.481341	0.482244	0.456462	0.608575	0.464932	0.431593	0.459251	0.565805	0.585018	0.45581	0.429196	0.7399	0.720858	0.490503	0.467257	0.504142	0.440198	0.49225	0.579614	0.368167	0.477993	0.333137	0.390649	0.414488	0.90967	0.347638	0.432302
TCGA_DK_AA6Q	0.652198	0.755934	0.74592	0.831495	0.769614	0.321381	0.379688	0.610096	0.334836	0.683824	0.394577	0.567003	0.705871	0.612793	0.519418	0.602841	0.559209	0.437152	0.467464	0.567357	0.431439	0.628691	0.323483	0.519089	0.381251	0.273335	0.332529	0.495477
TCGA_BT_A3PK	0.783396	0.45574	0.709581	0.520199	0.727702	0.776699	0.560143	0.5567	0.709165	0.597125	0.645111	0.893191	0.442365	0.565865	0.665753	0.635716	1	0.89795	0.741221	0.509052	0.449499	0.563418	0.703893	0.555589	0.810391	0.417986	0.281285	0.594054
TCGA_BT_A20X	0.592636	0.506538	0.629803	0.416444	0.647283	0.574894	0.607613	0.529976	0.432543	0.669827	0.561199	0.453546	0.0661223	0.729725	0.297369	0.546513	0.74999	0.529956	0.60383	0.579638	0.5328	0.456066	0.648098	0.42861	0.38568	0.483831	0.32202	0.268253
TCGA_K4_A4AB	0.175844	0.436473	0.535806	0.753315	0.815885	0.650244	0.420541	0.544669	0.912262	0.55847	0.548295	0.728833	0.533112	0.735542	0.506748	0.468484	0.589289	0.69877	0.533954	0.335045	0.347249	0.671322	0.497197	0.462412	0.454983	0.462478	0.760762	0.45441
TCGA_DK_A6B5	0.420019	0.344957	0.590294	0.603005	0.573566	0.491794	0.274397	0.590644	0.643088	0.481612	0.455731	0.890918	0.947157	0.945653	0.479334	0.560924	0.707519	0.541379	0.563473	0.395722	0.264059	0.326572	0.311216	0.422736	0.340923	0.437053	0.322846	0.427466
TCGA_DK_AA6X	0.344933	0.404076	0.522348	0.730965	0.74136	0.71181	0.75312	0.537804	0.705154	0.480817	0.450345	0.562113	0.466242	0.93983	0.655852	0.485348	0.507162	0.653978	0.571098	0.510788	0.612851	0.372266	0.416615	0.697818	0.338855	0.462787	0.638045	0.406909
TCGA_K4_A3WS	0.570051	0.543072	0.577514	0.577903	0.678057	0.730679	0.874587	0.64733	0.765177	0.640829	0.798415	0.486269	0.446898	0.568771	0.659329	0.659739	0.494266	0.567194	0.608257	0.597949	0.665179	0.355509	0.462391	0.657116	0.736984	0.57066	0.629182	0.751188
TCGA_5N_A9KI	0.339695	0.421415	0.736427	0.445771	0.669861	0.686591	0.608036	0.56869	0.727755	0.532954	0.595809	0.900354	0.433552	0.579272	0.614632	0.628632	0.683079	0.613195	0.499004	0.320758	0.597737	0.383943	0.467797	0.520962	0.697298	0.226266	0.776745	0.508787
TCGA_FD_A3SL	0.434548	0.481448	0.557998	0.14721	0.725457	0.852652	0.707334	0.551511	0.771013	0.655702	0.678353	0.384645	0.369661	0.633787	0.656078	0.471782	0.439232	0.688434	0.578757	0.924938	0.576866	0.645876	0.766686	0.571303	0.870039	0.644311	0.717176	0.705009
TCGA_XF_A9T4	0.51814	0.447754	0.692247	0.518539	0.783639	0.376965	0.446672	0.625759	0.833814	0.620932	0.560651	0.972662	0.325824	0.501595	0.555813	0.492189	0.703886	0.65761	0.506805	0.783449	0.548907	0.705273	0.65349	0.57001	0.490575	0.785599	0.42757	0.45616
TCGA_FD_A6TA	0.424703	0.575925	0.641471	0.511966	0.672911	0.864534	0.615718	0.764566	0.578437	0.584214	0.680575	0.128923	0.739544	0.625307	0.696994	0.719745	0.574682	0.639087	0.584869	0.682768	0.725263	0.61617	0.600619	0.741157	0.704034	0.318356	0.655145	0.793695
TCGA_DK_A1A3	0.518309	0.592094	0.5783	0.198342	0.233836	0.657764	0.594726	0.559664	0.597937	0.519025	0.682773	0.43501	0.0607041	0.46705	0.644297	0.604576	0.605733	0.608039	0.603078	0.585481	0.576261	0.49925	0.595648	0.600631	0.7056	0.156144	0.592958	0.700741
TCGA_4Z_AA82	0.724938	0.318923	0.473483	0.43318	0.619982	0.597143	0.470386	0.537518	0.546808	0.581941	0.574759	0.641374	0.566191	0.821089	0.434272	0.50369	0.710093	0.570143	0.637871	0.749289	0.566054	0.634529	0.294692	0.57631	0.506467	0.746395	0	0.531198
TCGA_CU_A0YN	0.701697	0.547644	0.788991	0.649631	0.77818	0.668146	0.505051	0.482827	0.757961	0.616471	0.608428	0.422103	0.560633	0.66834	0.468299	0.659139	1	0.775719	0.742694	0.831191	0.584259	0.34341	0.688102	0.670409	0.510133	0.546406	0.237282	0.722496
TCGA_BT_A2LB	0.69148	0.502991	0.587873	0.767944	0.657318	0.70427	0.46852	0.547508	0.668857	0.535812	0.718421	0.664508	0.685038	0.628716	0.594589	0.649019	0.683715	0.872182	0.537178	0.481749	0.542644	0.958912	0.698506	0.608656	0.664872	0.499605	0.820637	0.550152
TCGA_FD_A43Y	0.450645	0.452742	0.623347	0.668503	0.791267	0.592369	0.582818	0.514673	0.450936	0.751911	0.507966	0.724083	0.792777	0.623745	0.64127	0.652204	0.513159	0.555438	0.730222	0.499169	0.408275	0.139391	0.517455	0.467948	0.323442	0.506514	0	0.541092
TCGA_E7_A85H	0.676746	0.54665	0.482768	0.378302	0.282512	0.46107	0.521507	0.522152	0.402463	0.319429	0.533888	0.81602	0.766998	0	0.534137	0.391521	0.260678	0.484044	0.405828	0.287261	0.497817	0.317942	0.480676	0.497305	0.273195	0.31	0.632938	0.444222
TCGA_FD_A3B4	0.709834	0.647985	0.54986	0.771846	0.631319	0.536158	0.849071	0.624769	0.635523	0.750767	0.7088	0.499687	0.536129	0.490487	0.539879	0.694722	0.865616	0.652556	0.703109	0.764751	0.973344	0.451254	0.578612	0.824055	0.613932	0.901136	0.27803	0.637222
TCGA_GD_A76B	0.563068	0.725003	0.819685	0.492547	0.600025	0.493899	0.55453	0.700037	0.480036	0.416751	0.673514	0.602152	0.59277	0.582067	0.55371	0.622514	0.446662	0.449089	0.576218	0.37948	0.743772	0.684428	0.664971	0.706803	0.567311	0.44997	0.87014	0.650619
TCGA_CU_A3KJ	0.813595	0.41941	0.619625	0.516225	0.719749	0.476106	0.377693	0.494154	0.528183	0.704132	0.489988	0.671771	0	0.783311	0.331874	0.557862	1	0.240426	0.656253	0.556885	0.344423	0.299026	0.601644	0.510026	0.442081	0.587416	0.00224812	0.445586
TCGA_K4_A6FZ	0.714688	0.403329	0.750289	1	0.612166	0.665556	0.328458	0.668034	0.690106	0.693113	0.54676	0.779758	0.688558	0.914549	0.614318	0.622557	0.992455	0.630607	0.702136	0.777543	0.505826	0.66235	0.605836	0.631886	0.637119	0.699301	0.715433	0.545639
TCGA_XF_A9SW	0.377531	0.364019	0.716435	0	0.65703	0.916429	1	0.759441	0.977719	0.808781	0.80807	0.324636	0.668504	0.734934	0.868932	0.713146	0.735811	1	0.772879	0.978205	0.695232	0.702895	0.663785	0.701366	1	0.838255	0.399792	0.824421
TCGA_FD_A43S	0.485757	0.990872	0.748848	0.651869	0.863582	0.860298	0.478494	0.875936	0.782272	0.705146	0.94536	0.487945	0.756236	0.62189	0.958339	0.899843	0.48321	0.95922	0.675236	0.339618	1	0.965557	0.739101	1	1	0.62865	1	0.758491
TCGA_BT_A3PJ	0.819388	0.625648	0.623387	0.753052	0.615651	0.441169	0.505132	0.809698	0.877172	0.807465	0.538452	0.429797	0	0.631975	0.549706	0.647257	0.739424	0.524356	0.726344	0.720327	0.575739	0.411575	0.634404	0.616071	0.380882	0.576799	0.246932	0.589857
TCGA_GC_A6I3	0.522287	0.940886	0.519578	0.632513	0.427236	0.540884	0.274725	0.744459	0.446949	0.519952	0.572124	0.170864	1	0.319934	0.725264	0.750855	0.265245	0.467999	0.532063	0.224934	0.725415	0.44353	0.79571	0.712571	0.536537	0.283219	0.964188	0.546748
TCGA_DK_AA6S	0.43919	0.571766	0.710935	0.462205	0.910778	0.343652	0.583442	0.774375	0.706044	0.74748	0.726285	0.846044	0.582242	0.182597	0.584774	0.693661	0.383145	0.698961	0.581026	0.621896	0.522486	0.123036	0.462014	0.53201	0.511819	0.330034	0.516902	0.522937
TCGA_XF_A9T6	0.702615	0.494834	0.609538	0.490367	0.368308	0.249105	0.394481	0.421483	0.517639	0.588973	0.436881	0.575332	0.382619	0.442555	0.576557	0.432669	0.614899	0.397291	0.601862	0.308265	0.443707	0.288408	0.608173	0.460713	0.475865	0.280726	0.215894	0.425947
TCGA_ZF_AA51	0.650887	0.663026	0.629933	0.386323	0.616009	0.520931	0.356262	0.549347	0.740557	0.607869	0.753508	0.783302	0.783483	0.871147	0.561253	0.716134	0.739384	0.79492	0.5835	0.474245	0.589149	0.708825	0.745848	0.632088	0.591439	0.561183	0.856373	0.668872
TCGA_XF_A8HD	0.834608	0.972422	1	0.335714	0.660077	0.613726	0.568719	0.844067	0.828583	0.644972	0.681431	0.692093	0.235142	0.308224	0.473268	0.600275	0.255689	0.146392	0.560839	0.837172	0.648762	0.197142	0.646923	0.663632	0.55869	0.401951	0.527233	0.622915
TCGA_DK_A1AC	1	0.730232	0.519088	0.39151	0.347403	0.630272	0.627653	0.602334	0.478027	0.657963	0.731385	0.532433	0.156749	0.463881	0.569026	0.572776	0.353628	0.523456	0.540045	0.740841	0.495289	0.845874	0.667131	0.619553	0.584983	0	0.559613	0.58655
TCGA_ZF_AA4N	0.711074	0.476133	0.748064	0.788132	0.542039	0.408758	0.828612	0.635106	0.500756	0.774861	0.540504	0.623496	0.714306	0.576554	0.611373	0.670479	0.595471	0.534084	0.726757	0.718299	0.429066	0.719049	0.424058	0.480566	0.585986	0.627484	0.429415	0.516105
TCGA_FD_A5BY	0.541005	0.395225	0.5075	0.599194	0.65838	0.663559	0.347085	0.430482	0.69355	0.653487	0.492232	0.420374	0.877346	0.779065	0.546373	0.521708	0.469437	0.449479	0.49808	0.582828	0.343722	0.550804	0.587177	0.395267	0.593723	0.682911	0.110104	0.600444
TCGA_ZF_AA52	0.287787	0.452742	0.802781	0.0718016	0.695807	0.825799	0.538362	0.553256	0.872847	0.775057	0.694775	0.59156	0.37639	0.680239	0.713482	0.697771	0.753982	0.851445	0.670026	0.413671	0.415697	0.602677	0.554288	0.510785	0.705582	0.635649	0.406872	0.713828
TCGA_FD_A3SO	0.628696	0.397411	0.775777	0.448653	0.622541	0.780322	0.714419	0.617501	0.728373	0.667015	0.675614	0.520146	0	0.743183	0.769588	0.712938	0.868561	0.597234	0.714397	0.733175	0.598683	0.332555	0.82963	0.592335	0.539281	0.505418	0.153788	0.774516
TCGA_R3_A69X	0.548316	0.506239	0.722016	0.339973	0.85028	0.892834	0.631051	0.547946	0.632492	0.593401	0.721887	0.560475	0.54935	1	0.626847	0.63816	0.374454	0.709048	0.669989	0.824721	0.751436	0.443864	0.701686	0.699724	0.714606	0.58097	1	0.798678
TCGA_FT_A61P	0.551009	0.578073	0.764502	0.40921	0.626614	0.805329	0.635913	0.827133	0.807709	0.766222	0.718171	0.732955	0.669372	0.401889	0.632521	0.697908	0.540471	0.756728	0.772976	0.8927	0.487653	0.55417	0.665914	0.636716	0.867484	0.792255	0.325513	0.851459
TCGA_FD_A43P	0.935659	0.98478	0.755527	0.257612	0.614286	0.536053	0.602428	0.796484	0.650009	0.504525	0.843755	0.594658	0.966994	0.118317	0.531908	0.765364	0.493497	0.407125	0.46268	0.754711	0.740026	0.639177	0.271454	0.7392	0.510507	0.658613	0.701593	0.674162
TCGA_ZF_A9R7	0.663614	1	0.8193	0.749414	0.722202	0.442591	0.482015	0.940985	0.515397	0.511092	0.635808	0.993206	0.723863	0.812705	0.509044	0.795628	0.504038	0.330263	0.414673	0.224955	0.774128	0.804495	0.395824	0.754654	0.623408	0.117026	0.47468	0.546568
TCGA_DK_A6B2	0.658021	0.57789	0.662973	0.653618	0.546884	0.937132	0.845549	0.667665	0.719174	0.557342	0.792923	0.317964	0.795897	0.43939	0.687169	0.642405	0.357642	0.739031	0.643204	0.408922	0.566274	0.472571	0.714756	0.654272	0.621208	0.736991	0.843493	0.682191
TCGA_DK_A2I1	0.647645	0.626746	0.626895	0.479994	0.585221	0.870884	0.545012	0.565636	0.540184	0.57627	0.670448	0.637163	0.877297	0.494764	0.712586	0.728723	0.410935	0.765167	0.644809	0.308597	0.770772	0.444486	0.879619	0.668511	0.695099	0.379945	0.818145	0.78758
TCGA_GU_A764	0.669462	0.673931	0.700029	0.527108	0.834745	0.622524	0.618808	0.689827	0.647936	0.757025	0.755009	0.563624	0.310752	0.680808	0.704931	0.783855	0.634026	0.900814	0.689686	0.637431	0.761419	0.764583	0.659583	0.717713	0.693194	0.332688	0.478682	0.697486
TCGA_XF_A9SL	0.475456	0.708865	0.68671	0.227714	0.808464	0.972614	0.92343	0.793654	0.833428	0.719823	0.980318	0.570249	0.717169	0.488182	0.853514	0.794242	0.537827	1	0.727994	0.683399	1	0.777311	0.665719	0.941766	1	0.732878	1	0.897135
TCGA_K4_A4AC	0.668405	0.596571	0.564039	0.942346	0.63599	0.534226	0.507816	0.596524	0.560327	0.697429	0.474331	0.500196	0.522001	1	0.708654	0.69229	0.535536	0.387368	0.670867	0.730413	0.471219	0.188384	0.629768	0.539005	0.473078	0.559231	0.555687	0.572164
TCGA_DK_A1A6	0.933366	0.72213	0.694894	0.436848	0.530545	0.659451	0.781596	0.602696	0.550725	0.454785	0.491548	0.464559	0.250299	0.447818	0.426329	0.594949	0.650319	0.350043	0.555758	0.506433	0.393986	0.484714	0.707561	0.614348	0.492669	0.199379	0.317608	0.593088
TCGA_BT_A0YX	0.704515	0.653655	0.653257	0.604896	0.46487	0.637844	0.427222	0.690847	0.571297	0.549818	0.652146	0.844258	0.619675	0.967344	0.490289	0.656739	0.812775	0.647423	0.616232	0.644699	0.590096	0.609543	0.486511	0.636309	0.534144	0.511809	0.386228	0.56698
TCGA_ZF_A9RF	0.962626	0.943168	0.746637	0.250541	0.837762	0.715603	0.628752	0.862386	0.506309	1	0.660738	0.315905	0.625614	0.401169	0.753015	0.778065	0.468183	0.786499	0.823932	0.700194	0.57504	0.302787	0.552814	0.694008	0.449509	0.827683	0.392981	0.844862
TCGA_C4_A0F0	0.737919	0.626598	0.614681	0.647525	0.539096	0.540831	0.809139	0.492416	0.46785	0.863879	0.627109	0.334666	0.540418	0.678848	0.626677	0.585758	0.747698	0.491062	0.802077	0.699219	0.553493	0.258287	0.78588	0.631805	0.64365	0.99432	0.482953	0.447679
TCGA_XF_AAMW	0.593819	0.324863	0.660153	0.538847	0.83823	0.583722	0.525123	0.625231	0.829537	0.620297	0.653203	0.672552	0.144848	0.455212	0.56757	0.610321	0.659587	0.725167	0.791056	0.749175	0.618646	0.715719	0.603013	0.665452	0.381144	0.763123	0.314999	0.517546
TCGA_ZF_AA56	0.571567	0.438403	0.694225	0.735486	0.76329	0.794275	0.6028	0.678506	0.719307	0.646544	0.628436	0.695678	0.646216	0.748167	0.639691	0.692201	0.812277	0.622714	0.65737	0.799127	0.764422	0.545913	0.897227	0.695344	0.72809	0.66749	0.705042	0.585322
TCGA_DK_A3IN	0.57193	0.397652	0.600622	0.493013	0.656662	0.757842	0.344827	0.612606	0.772337	0.676252	0.715911	0.680797	0.399208	0.718003	0.800029	0.726744	0.605101	0.441927	0.804	0.664957	0.509663	0.228235	0.974003	0.606082	0.524942	0.461168	0.527793	0.67185
TCGA_XF_A9SJ	0.41727	0.783257	0.729054	0.502023	0.440981	0.913655	0.5773	0.624725	0.84648	0.695642	0.791416	0.748679	0.879552	0.558039	0.781302	0.78915	0.48024	0.598672	0.735964	0.438722	0.575118	0.171563	1	0.614744	0.671875	0.53628	0.617115	0.674146
TCGA_UY_A78K	0.808789	0.909883	0.600078	0.315753	0.532983	0.730929	0.641812	0.7321	0.629266	0.445483	0.915532	0.34067	0.656774	0.125097	0.598848	0.745131	0.381143	0.646485	0.609453	0.489512	1	0.368721	0.556463	0.957902	0.51038	0.762019	0.597615	0.602796
TCGA_XF_A9SK	0.216801	0.47537	0.660196	0.727677	0.821238	0.905402	0.823274	0.606447	0.72154	0.585119	0.516572	0.874265	0.867522	0.756638	0.744302	0.731381	0.422903	0.55881	0.665292	0.0476265	0.454049	0.365999	0.150792	0.548435	0.604415	0.259151	0.505816	0.657829
TCGA_FD_A6TB	0.811817	0.78654	0.708521	0.662872	0.756455	0.865537	0.842778	0.701781	0.680905	0.643327	0.875095	0.467143	0.934373	0.709629	0.727554	0.827011	0.492561	0.788111	0.685941	0.75101	1	0.854382	0.624386	1	0.93	0.75146	0.803211	0.790404
TCGA_GC_A3YS	0.564827	0.506002	0.658572	0.722558	0.750003	0.566528	0.642603	0.480167	0.67829	0.691624	0.631722	0.338217	0	0.762167	0.613187	0.668042	0.442433	0.580839	0.71383	0.729181	0.354745	0.448362	0.787835	0.460005	0.520517	0.681276	0.13527	0.650547
TCGA_ZF_AA5H	0.730193	0.631513	0.662388	0.217506	0.724745	0.605495	0.340331	0.730821	0.806752	0.71601	0.694784	0.337875	0.230362	0.371568	0.594022	0.599632	0.473119	0.480484	0.843979	0.64216	0.679687	0.0852942	0.781466	0.782934	0.454403	0.811086	0.225166	0.935186
TCGA_FD_A62P	0.56492	0.641646	0.6421	0.444259	0.692411	0.884911	0.717965	0.593683	0.660971	0.575737	0.702265	0.793109	0.885011	0.621263	0.730573	0.722266	0.600704	0.704113	0.721191	0.667005	0.498408	0.901676	0.652049	0.540682	1	0.632133	0.442102	0.72619
TCGA_FD_A3B6	0.738848	0.797762	0.814052	0.408918	0.880492	0.614429	0.349641	0.811485	0.694492	0.857973	0.767051	0.461849	0.253755	0.56706	0.711862	0.819928	0.826514	0.419453	0.843273	0.551246	0.598904	0.357429	0.77023	0.748791	0.38968	0.407802	0.47591	0.818337
TCGA_XF_AAMT	0.363046	0.381813	0.633891	0.746625	0.849604	0.72018	0.431244	0.55089	0.729331	0.780769	0.525158	0.279503	0.42977	0.632937	0.71029	0.682737	0.640061	0.593859	0.852896	0.485931	0.495626	0.317799	0.817621	0.542682	0.608529	0.695129	0.362704	0.520978
TCGA_XF_AAN3	0.240771	0.347988	0.742888	0.608815	0.774849	0.54731	0.652798	0.593113	0.545613	0.479774	0.492206	0.673942	0.799408	0.765798	0.498159	0.612124	0.557273	0.817635	0.569395	0.234913	0.458048	0.388456	0.355939	0.488905	0.504682	0.508269	0.491723	0.548219
TCGA_4Z_AA7Q	0.878125	0.902205	0.645183	0.500708	0.579846	0.605195	0.425257	0.833772	0.665922	0.502174	0.704415	0.816058	0.87765	0.759134	0.584078	0.84144	0.936181	0.741614	0.58983	0.827356	0.67516	0.489161	0.625067	0.74186	0.579395	0.782289	0.365775	0.673336
TCGA_BT_A20R	0.38694	0.347474	0.491037	0.0837392	0.775257	0.72298	0.570198	0.395992	0.584614	0.753091	0.654049	0.327879	0.568931	0.832309	0.627372	0.474425	0.635656	0.848111	0.545999	0.955789	0.356647	0.661805	0.723889	0.354369	0.777931	0.73617	0.459865	0.769178
TCGA_K4_A54R	0.737116	0.882055	0.552927	0.339566	0.750959	0.720386	0.645827	0.676502	0.575212	0.717108	0.701313	0.767089	0.837061	0.76821	0.73928	0.700862	0.382001	0.78224	0.662728	0.554748	0.434429	0.55432	0.806829	0.609779	0.650936	0.626924	0.511373	0.579041
TCGA_DK_A1AF	0.643206	0.613883	0.827508	0.592734	0.845376	1	0.903532	0.849428	0.920165	0.887891	0.909683	0.749239	0.563654	0.693708	0.860188	0.780216	0.994349	1	0.853764	1	0.729146	0.904397	0.898499	0.730012	1	0.807741	1	0.827297
TCGA_LC_A66R	1	0.833834	0.61111	0.583256	0.852381	0.499527	0.756971	0.709359	0.693183	0.677099	0.724687	0.493334	0	0.649453	0.648676	0.780869	1	0.742703	0.798675	0.949507	0.805846	0.406217	0.57775	0.856688	0.527908	0.341318	0.405483	0.819116
TCGA_E7_A7XN	0.852214	1	1	0.857254	0.701666	0.63968	0.548564	0.942607	0.604449	0.816481	0.797973	1	0.518299	0.524216	0.556406	0.838128	0.748278	0.368529	0.671962	0.869172	0.582907	0.507399	0.641496	0.809121	0.382315	0.451031	0.709995	0.62025
TCGA_2F_A9KO	0.842798	0.823336	0.640255	0.580963	0.749372	0.829877	0.685947	0.766237	0.727072	0.681947	0.696161	0.43661	0.778834	0.455848	0.592259	0.676325	0.396042	0.339817	0.608145	0.732735	0.659624	0.835692	0.641163	0.746565	0.665209	0.880338	0.351745	0.536697
TCGA_BL_A5ZZ	0.553608	0.51007	0.680813	0.627393	0.702176	0.880849	0.891347	0.537947	0.748172	0.914999	0.798927	0.381384	0.655304	0.531497	0.853277	0.79199	0.597821	1	0.916682	0.77272	0.444283	0.85154	1	0.496391	0.986972	0.695968	0.509353	0.815535
TCGA_G2_A2EO	0.816608	0.948237	0.694793	0.822017	0.804191	0.847313	0.559179	0.632029	0.571285	0.551753	0.724669	0.429484	0.723602	0.63703	0.692881	0.635382	0.318091	0.316161	0.684137	0.801866	0.593064	0.838669	0.91742	0.6433	0.624906	0.417239	0.628003	0.491446
TCGA_YC_A8S6	0.539589	0.418347	0.617048	0.624836	0.862964	0.819784	0.832942	0.608822	0.929067	0.77582	0.770198	0.936966	0.675168	0.569526	0.776263	0.626806	0.758857	1	0.700546	0.82462	0.515373	1	0.591289	0.542607	1	0.666265	0.848374	0.787111
TCGA_E7_A97P	0.847008	1	0.805268	0.874899	0.856727	0.646663	0.687239	0.880005	0.821864	0.854012	0.837498	1	0.326419	0.692247	0.48177	0.794494	0.64857	0.701664	0.686786	0.935439	0.593106	0.579779	0.678866	0.668764	0.508156	0.44673	0.530088	0.63873
TCGA_SY_A9G5	0.684358	0.863004	0.843734	0.559606	0.869155	0.665226	0.778465	0.887852	0.760138	0.796464	0.78248	0.77159	0.66548	0.586373	0.735235	0.84202	0.468386	0.719631	0.723818	0.63964	0.53089	0.669849	0.559573	0.626178	0.638491	0.73741	0.596082	0.753865
TCGA_CF_A1HS	0.678843	0.362308	0.741433	0.766131	0.627264	0.67552	0.420649	0.484053	0.493476	0.638672	0.509006	0.313717	0.376841	0.723923	0.654403	0.602875	0.809883	0.372537	0.629599	0.692348	0.487786	0.62258	0.682817	0.550777	0.383254	0.874401	0.296625	0.775106
TCGA_FD_A5BU	0.57261	0.579081	0.593526	0.68175	0.744095	0.68777	0.459204	0.711051	0.784069	0.836486	0.70812	0.522327	0.239539	0.909367	0.707044	0.71607	0.732249	0.669704	0.764231	0.858241	0.863196	0.375724	0.496847	0.76988	0.601187	0.771433	0.392529	0.733591
TCGA_G2_A2ES	0.84056	0.574528	0.803703	0.803832	0.592346	0.734504	0.373526	0.757638	0.493974	0.673554	0.571541	1	0.366748	0.747297	0.600052	0.698727	1	0.379914	0.602592	0.914191	0.483028	0.79733	0.541412	0.708998	0.584148	0.413214	0.277186	0.696809
TCGA_FD_A62S	0.636787	0.461201	0.669818	0.502761	0.907929	0.904548	0.591214	0.753283	0.763584	0.781252	0.732173	0.287541	0.800364	0.470811	0.794901	0.773946	0.619545	0.888172	0.870685	0.466773	0.656567	0.510648	0.442795	0.732966	0.511548	0.94893	0.564669	0.788124
TCGA_CU_A0YR	0.873887	0.587307	0.822297	0.307031	0.390503	0.752715	0.652726	0.589011	0.704362	0.742085	0.742163	0.398428	0.963223	0.586076	0.779272	0.689323	0.504534	0.793444	0.838389	0.378284	0.5145	0.615087	0.850102	0.702404	0.750569	0.765638	0.708395	0.767581
TCGA_BT_A42E	0.972334	0.857291	0.784141	0.637529	0.627076	0.395822	0.510345	0.691056	0.575157	0.766801	0.647047	0.788571	0.507933	0.65265	0.638611	0.81983	0.690205	0.637049	0.816335	0.940239	0.545787	0.684649	0.534928	0.735341	0.380586	0.619599	0.0745052	0.753835
TCGA_DK_A1AB	0.638048	0.406313	0.642263	0.535558	0.646772	0.739519	0.605953	0.726472	0.744661	0.722764	0.730688	0.65465	0.38419	0.52988	0.589758	0.7055	0.781107	0.69541	0.701846	0.710164	0.623952	0.698789	0.625572	0.650518	0.564446	0.818707	0.105178	0.598878
TCGA_BT_A42F	0.870757	0.965841	0.965928	0.295082	0.718431	0.678427	0.813906	0.866813	0.510259	0.769582	0.813673	0.831813	0.618316	0.821616	0.806412	0.926195	0.997869	0.536059	0.910115	0.453105	0.836674	0.836858	0.903741	0.836743	0.649198	0.50002	0.460423	0.842736
TCGA_S5_A6DX	0.543972	0.929514	0.792965	0.482621	0.407999	0.503906	0.429941	0.721295	0.805524	0.549341	0.707419	0.761195	1	0.668478	0.899247	0.923459	0.597016	0.902332	0.697942	0.109971	0.84351	0.60045	0.664288	0.637574	0.67342	0.167483	1	0.67862
TCGA_XF_AAN5	0.980193	0.725483	0.780402	0.880643	0.824072	0.445236	0.659528	0.734794	0.591096	0.711832	0.719373	0.744659	0.289027	0.936984	0.692494	0.683783	0.735987	0.567291	0.758426	1	0.578571	0.969228	0.687311	0.723959	0.698531	0.663686	0.284792	0.580328
TCGA_XF_A9T8	0.962152	0.886676	0.996677	0.728581	0.720032	0.837661	0.827722	0.9188	0.848097	0.819015	0.749265	0.779003	0.509162	1	0.852872	0.894915	0.930107	0.593662	0.856021	0.695067	0.553484	0.709482	0.652352	0.677176	0.59339	0.659597	0.518299	0.738812
TCGA_FD_A6TD	0.62512	0.727317	0.82655	0.894922	0.722648	0.75743	0.655377	0.729914	0.75696	0.806418	0.701067	0.520743	0.818192	0.798617	0.801629	0.835586	0.692184	0.701324	0.900605	0.732887	0.66008	0.568288	0.758278	0.75131	0.799622	0.8435	0.733834	0.733503
TCGA_FD_A3B3	0.998475	0.894167	0.764702	0.754434	0.898514	0.751966	0.939861	0.842847	0.814011	0.843281	0.841393	0.390269	0.322009	0.802876	0.747102	0.905284	1	0.772972	0.818819	0.947114	0.835393	0.807271	0.697428	0.888033	0.776991	0.866802	0.510667	0.859446
TCGA_G2_AA3C	0.413494	0.509069	0.749938	0.131471	0.570091	0.888072	0.7136	0.795055	0.65542	0.872804	0.622581	0.619252	0.544301	0.643915	1	1	0.691998	0.810656	0.963825	0.0427534	0.540044	0.445003	0.945644	0.578641	0.738892	0.556802	0.885947	0.906743
TCGA_4Z_AA7N	0.806581	0.940821	0.77366	0.553241	0.939758	0.709378	1	0.956604	0.816972	0.757151	1	0.524134	0.62224	0.626825	0.693124	0.787623	0.443184	0.925853	0.739343	0.706808	1	1	0.336918	1	0.97901	0.907393	0.923131	1
TCGA_K4_A83P	0.7887	0.923437	0.729891	0.560689	0.881191	0.983539	0.918482	0.847029	0.803358	0.843131	1	0.680501	0.766007	0.667541	0.881002	0.907328	0.532069	0.826231	0.816382	0.481621	1	1	0.44241	1	1	0.779047	1	1
TCGA_GC_A3WC	0.814242	0.742951	0.701784	0.605487	0.550494	0.492449	0.914839	0.770946	0.763716	0.652868	0.670325	0.265756	0.413841	0.807355	0.674796	0.768304	0.586648	0.46589	0.761164	0.611061	0.899068	0.976853	0.630259	0.902631	0.616129	0.745252	0.356006	0.700253
TCGA_ZF_A9RD	0.89325	0.915844	0.730358	0.824759	0.86684	0.708076	0.750509	0.820363	0.844278	0.832681	0.806518	1	0.313808	0.536284	0.758595	0.81651	1	0.74758	0.828978	0.768204	0.959793	0.759962	0.950203	0.862962	0.880216	0.763798	0.333896	0.748489
TCGA_FD_A6TK	0.775944	0.685121	0.732797	0.309949	0.873811	0.655103	0.634433	0.803212	0.917682	0.890054	0.808993	0.857419	0.422851	0.330654	0.886657	0.762565	0.640931	0.746733	0.755712	0.657284	0.651575	0.356541	0.730913	0.686488	0.658019	0.523225	0.538024	0.869218
TCGA_GC_A3RC	0.571129	0.679406	0.605958	0.74456	0.723755	0.701249	0.589265	0.705518	0.655074	0.80031	0.559288	0.543027	0.47966	0.508175	0.674764	0.755379	0.757016	0.5662	0.861269	0.885435	0.546549	0.319111	0.955589	0.734629	0.4661	0.741158	0.361162	0.800578
TCGA_DK_AA6M	0.565763	0.703515	0.757726	0.6035	0.674249	0.531473	0.369828	0.775985	0.761471	0.860771	0.651823	0.349021	0.908639	0.457517	0.783657	0.798288	0.792089	0.881321	0.855617	0.634085	0.610593	0.27402	0.713173	0.613228	0.611629	0.580198	0.457082	0.779932
TCGA_DK_A3WW	0.929384	1	0.953518	0.975587	0.867013	0.502816	0.557741	0.960389	0.603217	0.98462	0.819937	0.60577	0.174557	0.855882	0.731391	0.904876	0.920178	0.391295	0.8293	0.881822	0.593461	0.522865	0.770559	0.792917	0.570978	0.463944	0.42036	0.637006
TCGA_UY_A78P	0.809393	0.770988	0.898891	1	0.884246	0.847754	0.818345	0.836328	0.790649	0.85721	0.844364	0.985179	0.60026	0.81415	0.926452	0.936451	0.81757	0.647732	0.975546	0.835859	0.649845	0.905087	0.923153	0.766442	0.897988	0.646583	0.690841	0.751389
TCGA_FD_A5BX	0.496183	0.655928	0.668255	0.615613	0.917469	0.747315	0.789489	0.779142	0.691842	0.886995	0.721282	0.758829	0.853487	0.508987	1	0.759779	0.499673	0.835665	0.809887	0.558531	0.477611	1	0.7955	0.628209	0.860965	0.964809	0.896062	1
TCGA_XF_AAN4	0.5059	0.562365	0.626334	0.0779867	0.664395	0.921911	0.98978	0.883581	0.869301	0.924961	0.935018	0.265062	0.139246	1	1	0.917412	0.917521	1	0.970976	1	0.790209	0.801356	0.644383	0.859321	1	0.613222	0.437171	0.906042
TCGA_GU_A762	0.880183	1	0.764163	0.798647	0.848559	0.583966	0.561903	0.95606	0.858893	0.956947	0.886789	0.33548	0.543403	0.583467	1	0.859039	0.650679	0.788287	0.994651	0.673075	0.7117	0.423144	0.683166	0.837991	0.529649	0.66938	0.599188	0.87582
TCGA_XF_AAMQ	0.761708	0.721852	0.732139	0.843728	0.55928	0.683287	0.296913	0.732458	0.683714	0.56644	0.449907	0.75737	0.451911	0.566885	0.486244	0.581845	0.387022	0.34736	0.589257	0.91702	0.667472	0.651184	0.665517	0.646034	0.503613	0.758618	0.441111	0.528681
TCGA_XF_A9SI	1	1	1	0.338422	0.723701	0.517794	0.881958	0.963212	0.974812	0.756935	0.972018	0.355737	0.622565	0.585698	0.84504	0.887418	0.436965	0.717901	0.849231	0.609086	1	0.82098	0.544057	1	0.670692	0.772344	1	0.893093
TCGA_FD_A3SP	0.526044	0.564176	0.886711	0.393245	0.671644	0.882736	0.878164	0.83393	1	0.895871	0.974225	0.629168	0.29792	0.751918	0.90887	0.866038	0.561988	0.815121	1	0.721707	0.628992	0.360353	0.616428	0.753755	0.765272	0.594028	0.634157	0.873297
TCGA_UY_A9PB	0.663382	0.845301	0.927297	0.609868	0.651474	0.839444	0.48261	0.779879	0.878254	0.911721	0.798441	0.567627	0.402567	0.846724	0.798168	0.880483	0.637822	0.672688	1	0.597703	0.680577	0.497795	0.757151	0.794449	0.710915	0.567527	0.422737	0.879278
TCGA_DK_AA74	0.6696	0.989595	0.830596	0.770436	0.845014	0.887268	0.577903	0.930653	0.952563	0.957289	0.994428	0.957563	0.777072	0.604439	1	0.975784	0.902392	0.753051	0.998539	0.6861	0.694346	0.574043	1	0.66735	0.87617	0.650768	0.786466	0.936538
TCGA_XF_AAME	0.733851	0.681618	0.882184	0.690297	0.973437	1	0.993645	0.901428	0.911037	0.96621	1	0.647763	0.476583	0.927906	1	0.952821	0.902891	1	0.957486	0.830405	1	0.989741	0.99703	0.961096	1	0.932788	0.746401	0.946973
TCGA_4Z_AA7W	1	1	0.908784	0.646915	0.653017	0.489187	0.469294	1	0.708651	0.948431	0.87828	0.848232	0.720109	0.511391	0.760994	1	0.816005	0.805914	0.752836	0.495995	0.721378	0.944517	0.688579	0.790075	0.814052	0.749873	0.489845	0.785586
TCGA_FD_A3B7	0.943311	0.904205	0.751868	0.734973	0.721138	1	0.818628	0.882793	0.930048	0.913711	1	0.630021	0.532237	0.733283	0.909764	0.935652	0.898343	0.85247	0.932843	0.756314	0.804925	0.553897	1	0.860981	0.7249	0.945789	0.606485	0.797793
TCGA_FD_A43U	0.486519	0.882097	0.874832	0.580527	0.735285	0.92811	0.561582	0.879518	0.734515	0.723139	0.937108	0.636254	1	0.698082	1	1	0.530226	1	0.940134	0.15446	0.722673	0.502903	0.872721	0.744225	1	0.517194	1	0.828075
TCGA_GV_A3QG	0.999697	1	0.960714	0.464494	0.672097	0.875921	1	0.977933	0.873117	0.82712	1	0.392126	0.778778	0.595467	0.940761	0.941339	0.578315	1	0.965537	0.72155	1	0.966693	0.965567	1	0.959513	1	1	1
TCGA_XF_A9SY	0.946867	0.860366	0.990379	0.712243	0.80363	0.767076	0.662012	0.881403	0.786864	0.943044	0.881407	0.528816	0.308422	0.698506	0.870053	0.898677	0.791411	0.744247	0.977495	0.657716	0.801818	0.514823	0.852155	0.873328	0.613336	0.826428	0.479432	0.832411
TCGA_G2_A2EF	0.763743	0.866766	0.796103	0.888316	0.800365	0.296916	0.430034	0.702086	0.874293	0.917594	0.616011	0.432801	0	0.424228	0.647702	0.665948	0.481856	0.690362	0.770735	0.765906	0.578768	0.519623	0.615699	0.748081	0.387975	0.655569	0.43811	0.741685
TCGA_FD_A5BT	0.536008	1	0.973457	0.426954	0.724064	0.904649	0.83682	0.979107	0.852116	1	0.904309	0.568801	0.778923	0.401455	1	1	0.826367	0.832692	0.978724	0.449846	0.908924	0.966069	1	0.817455	1	0.822161	0.798247	0.961441
TCGA_ZF_AA54	0.799618	0.624646	0.811412	0.394416	0.68175	0.823575	0.943907	0.84339	0.852284	0.896237	0.720792	0.537151	0.602106	0.495243	1	0.759426	0.408356	0.671642	1	0.619655	0.627915	0.595705	0.819265	0.753394	0.686876	0.989669	0.485271	0.782749
TCGA_4Z_AA86	0.920856	0.894717	0.716667	0.5313	0.699318	0.895978	0.57115	0.857567	0.795225	0.927929	0.841328	0.594117	0.24508	0.774963	0.85672	0.885934	0.638308	0.658048	1	0.863808	0.64179	0.544862	0.946372	0.765189	0.746591	0.65916	0.390091	0.864754
TCGA_XF_AAN8	0.281889	0.571321	0.952479	0.427413	0.620136	1	1	0.839538	0.873943	1	1	0.731121	0.523477	0.905619	1	0.96064	1	1	0.93155	0.303749	0.889993	1	1	0.835714	1	0.744478	0.754721	0.984548
TCGA_XF_A9T5	0.966775	0.949613	0.882598	0.475836	0.693399	0.578603	0.738999	0.823789	0.816133	0.663841	0.793215	0.647859	0.782481	0.440898	0.714416	0.922415	0.568706	0.506324	0.908081	0.335714	0.779647	0.802602	0.606445	0.812202	0.468195	0.510279	0.62805	0.732918
TCGA_DK_A3IU	0.834302	1	0.908626	0.464411	1	0.791123	1	1	0.988436	0.941664	1	0.651833	0.2107	0.615287	0.871941	1	0.83199	0.799	0.915758	0.700244	1	0.625915	0.875198	1	0.861372	1	0.746704	1
TCGA_DK_A3WY	1	1	0.880654	0.597908	0.7137	0.424058	1	0.997556	0.765207	0.910779	1	0.223281	0.454977	0.417256	0.919184	0.961944	0.402341	0.808088	0.868935	0.513197	1	0.879558	0.579064	1	0.755243	1	0.977986	1
TCGA_UY_A9PH	0.791453	0.845514	0.796182	0.647619	0.825654	0.774347	0.738128	0.802684	0.672696	0.64837	0.801731	0.791008	0.432133	0.814785	0.748826	0.933178	0.499032	0.58032	0.786276	0.664384	0.673025	0.939898	0.989241	0.794391	0.710846	0.229253	0.890002	0.899559
TCGA_BT_A20Q	0.311378	0.546914	0.602396	0.719237	0.770618	0.869732	0.72544	0.713328	0.694137	0.517388	0.586337	0.606702	0.759299	0.79739	0.615702	0.651509	0.334744	0.633872	0.59503	0.459178	0.602883	0.363004	0.583731	0.645545	0.50634	0.388929	0.528345	0.597023
TCGA_DK_AA6T	1	0.760051	0.727457	0	0.330811	0.168212	0.889438	0.737071	0.406394	0.431277	0.6117	0.240616	0.270776	0	0.726595	0.686947	0.37115	0.475629	0.749119	0.186926	1	1	0.398859	1	0.417846	1	0.786229	0.731823
TCGA_DK_A2I2	0.622935	0.52259	1	0.804007	1	0.715004	0.563869	0.676926	0.764102	0.737321	0.719842	0.555505	0.139819	0.866257	0.734066	0.795601	1	0.584184	0.991255	0.725832	0.562074	0.34181	0.86443	0.693081	0.552057	0.784894	0.620265	0.714629
TCGA_BT_A20J	0.924147	0.736454	0.741984	0.594514	0.626764	0.587882	0.741515	0.653567	0.544681	0.797425	0.81876	0.663611	0.508328	0.459504	0.917233	0.777974	0.440084	0.555299	0.770415	0.716137	0.774182	0.674806	0.423726	0.792681	0.67486	0.887797	0.941464	0.534203
TCGA_XF_A9SX	0.644719	0.832103	0.762318	0.347933	0.675362	0.840671	0.446262	0.853432	0.842235	0.905825	0.792851	0.567685	0.458198	0.671979	0.92067	0.873802	0.529396	0.910377	0.852025	0.310647	0.694826	0.845679	0.885278	0.760866	0.762085	0.651988	0.576171	0.809051
TCGA_FD_A5C1	0.938247	0.799135	0.832412	0.85951	0.981207	0.777623	0.453101	0.835028	0.732064	0.854001	0.786044	0.629719	0.565428	0.68382	0.874384	0.889478	1	0.729023	0.936309	0.737315	0.704037	0.507559	0.867876	0.781935	0.962999	0.464773	0.385367	0.82292
TCGA_GC_A6I1	0.858313	1	0.985962	0.830143	0.997279	0.652031	0.302931	0.895718	0.683052	0.902416	0.882121	0.906739	0.426576	0.779681	0.876994	1	0.871449	0.75699	0.966135	0.5694	0.838533	0.664162	1	0.980912	0.662679	0.344204	0.537394	0.807416
TCGA_K4_A5RH	1	1	0.815819	0.142418	0.726392	0.832997	1	0.992501	0.756648	0.983256	0.972306	0.417836	0.559956	0.3485	1	0.939188	0.581216	0.790547	0.930883	0.621848	0.740999	0.670903	0.906928	0.838399	0.693961	0.836401	0.592636	0.905633
TCGA_XF_A9SM	1	1	0.784011	0.776489	1	0.613015	0.693048	0.897726	0.921538	0.882363	0.931537	0.663483	0.468614	0.655496	0.916423	0.983317	0.719398	0.621599	1	0.8286	0.739151	0.543066	0.887313	0.873279	0.659545	0.614122	0.469486	0.914194
TCGA_K4_A5RJ	1	1	1	0.55038	0.431784	0.784849	0.659531	0.981135	0.691994	0.908004	0.873791	0.765624	0.356163	0.777577	1	1	0.618188	0.926052	1	1	0.623005	0.500578	1	0.838621	0.610407	0.625496	0.685334	1
TCGA_FD_A3B8	0.822804	0.887425	0.948605	0.434678	0.748439	1	0.986902	0.967094	1	0.983065	1	0.725568	0.295611	0.815152	1	1	0.993849	0.891833	1	0.847004	1	0.958145	0.867641	1	1	0.864564	0.667935	1
TCGA_GU_A766	1	1	1	1	0.91426	0.681097	0.730745	1	0.808569	0.937689	0.871665	1	0.304345	0.692165	1	1	1	0.9332	0.848703	0.810619	0.735846	0.633639	0.848266	0.879613	0.742443	0.477806	0.695811	0.922935
TCGA_BL_A13I	0.778844	0.741979	0.735925	0.284189	0.744004	0.958332	1	0.856753	0.705986	0.927598	0.74663	0.734518	0.284824	0.56277	1	0.959884	0.683644	1	1	0.67878	0.555121	0.732339	0.947162	0.771529	0.987429	0.729306	0.729	0.958056
TCGA_DK_A3IM	0.523361	0.238704	0.398299	0.642481	0.114611	0.264966	0.227113	0.330525	0.127184	0.45889	0.289251	0.400099	0.324988	0.604441	0.214385	0.385809	0.884421	0.420839	0.349987	0.561346	0.32121	0.0427153	0.477255	0.277208	0.0618241	0.573628	0.0810333	0.255094
TCGA_DK_A2I4	0.94379	1	0.972573	0.569388	0.876533	0.950723	0.864693	1	1	1	1	0.676878	0.882438	0.804069	1	1	0.677324	0.789623	1	0.989562	0.791835	0.889454	1	0.914246	1	0.790737	0.901661	1
TCGA_FD_A5BS	0.926915	1	1	0.589114	0.921555	0.807525	0.994964	1	0.979301	1	1	0.722944	0.843794	0.45778	1	1	0.665674	0.869245	1	0.421826	1	0.968864	0.902739	1	0.982485	0.793472	1	0.966814
TCGA_FD_A62N	0.899418	1	1	0.798667	0.796782	0.921818	0.690898	1	1	1	1	0.653622	1	0.578204	1	1	0.770599	0.912421	1	0.799127	1	0.739148	0.989965	1	0.944432	0.912212	0.850729	1
TCGA_ZF_AA58	1	0.92961	0.904419	0.768551	0.571834	0.656419	0.700218	0.973533	0.998207	1	1	0.642432	0.304057	0.657358	1	0.948153	0.665125	0.794389	1	0.726132	0.710573	0.542908	0.825208	0.900028	0.618609	0.619668	0.611165	0.975957
TCGA_BT_A20O	1	1	0.976806	0.390625	0.829384	1	1	1	0.875397	1	1	0.650187	0.468666	0.685726	1	1	0.532131	0.86642	1	0.751772	1	1	0.958486	1	0.903059	1	0.613742	1
TCGA_E7_A7DV	0.652421	0.661837	1	0.393433	0.822585	1	0.85008	0.811966	0.885734	0.938855	0.655428	0.577386	0.0625436	0.993962	1	0.999029	0.769006	0.766008	1	0.479511	0.466857	0.366508	1	0.703993	0.611652	0.382077	0.626022	1
TCGA_ZF_AA53	0.61681	0.702238	0.77419	0.711827	0.864666	0.862874	0.527979	0.769431	0.699799	0.953263	0.689545	0.783992	0.868442	0.704914	0.808565	0.904307	1	0.741197	0.98072	0.874813	0.533499	0.430626	1	0.674314	0.480358	0.636352	0.257722	0.900725
