# Supplementary material for: CD86 Molecule Might Be a Novel Immune-Related Prognostic Biomarker for Patients With Bladder Cancer by Bioinformatics and Experimental Assays
Source: Front Oncol. 2021 Aug 6;11:679851. doi: 10.3389/fonc.2021.679851 (PMC8378807; doi:10.3389/fonc.2021.679851)
Supplement: Supplementary file 8 [file Table_7.xlsx]

## Sheet: gsea_report_for_High_1573983417
Table S7: Genet set enrichment analysis (GSEA) of drugs in CD86 high-expression phenotype.
NAME	SIZE	ES	NES	NOM p-val	FDR q-val
SULOCTIDIL_HL60_UP	137	-0.823893	-1.6483	0	0.0634529
CO-DERGOCRINE MESILATE_HL60_UP	123	-0.763205	-1.77981	0	0.162826
TETRYZOLINE_HL60_UP	110	-0.761006	-1.74993	0	0.129682
IONOMYCIN_CTD_00007090	106	-0.760642	-1.74756	0	0.129387
ETOPOSIDE_HL60_UP	139	-0.742179	-1.72182	0	0.0970956
(-)-ISOPRENALINE_HL60_UP	171	-0.737581	-1.76793	0	0.137186
SODIUM DICHROMATE_CTD_00000827	201	-0.732521	-1.72744	0	0.0993551
COLCHICINE_HL60_UP	124	-0.721008	-1.78316	0	0.179132
DIHYDROERGOTAMINE_HL60_UP	128	-0.720781	-1.77527	0	0.154169
ISOTRETINOIN_HL60_UP	130	-0.719259	-1.65832	0	0.0652092
METHYLERGOMETRINE_HL60_UP	127	-0.717768	-1.68881	0	0.0782419
MEBENDAZOLE_HL60_UP	323	-0.717303	-1.77979	0	0.153359
ISOGUANINE_BOSS	185	-0.711135	-1.71993	0	0.0946393
AGN-PC-0JHFVD_BOSS	179	-0.709211	-1.68974	0	0.0788716
QUINPIROLE_HL60_UP	231	-0.703046	-1.79445	0	0.197481
DINOPROSTONE_CTD_00007049	124	-0.699551	-1.6863	0	0.0756166
TITANIUM DIOXIDE_CTD_00000489	141	-0.699434	-1.70351	0	0.0876745
NITRIC OXIDE_CTD_00006402	102	-0.695176	-1.75581	0	0.132614
IRON_CTD_00006166	174	-0.691389	-1.74522	0	0.117596
OXAZOLONE_CTD_00006449	125	-0.689002	-1.74658	0	0.11924
PYRVINIUM_HL60_UP	126	-0.683238	-1.63671	0	0.063456
DIPHENYLPYRALINE_BOSS	166	-0.68284	-1.71788	0	0.095064
HEALON_BOSS	114	-0.682769	-1.60816	0	0.062287
PRESTWICK-983_HL60_UP	175	-0.680902	-1.70716	0	0.0881695
TRETINOIN_HL60_UP	231	-0.67612	-1.69235	0	0.0797045
PODOPHYLLOTOXIN_HL60_UP	286	-0.671993	-1.81426	0	0.243271
DASATINIB_CTD_00004330	475	-0.67105	-1.6628	0.00203252	0.0671448
PYRROLIDINE DITHIOCARBAMATE_CTD_00001021	152	-0.666868	-1.69554	0	0.0825636
PERGOLIDE_HL60_UP	288	-0.662405	-1.74258	0	0.114717
1-NITROPYRENE_CTD_00001569	227	-0.661833	-1.67067	0	0.0695059
GEMCITABINE_CTD_00002382	226	-0.659413	-1.71057	0	0.0913295
1-CHLORO-2,4-DINITROBENZENE_CTD_00005848	237	-0.65901	-1.66799	0	0.0674167
MEDROXYPROGESTERONE ACETATE_CTD_00006623	370	-0.654584	-1.64703	0	0.0630996
ALPHA-GALNAC_BOSS	125	-0.652086	-1.74745	0	0.125281
COBALT_CTD_00005696	171	-0.651544	-1.58883	0	0.0620065
PHENCYCLIDINE_CTD_00005881	213	-0.651156	-1.6117	0	0.0638492
THALIDOMIDE_CTD_00006858	138	-0.649837	-1.69809	0	0.0824247
DINOPROSTONE_BOSS	192	-0.647451	-1.68264	0	0.0732495
(2E,4E,6E,8E)-3,7-DIMETHYL-9-(2,6,6-TRIMETHYL-3-OXO-1-CYCLOHEXENYL)NONA-2,4,6,8-TETRAENOIC ACID_CTD_00000070	106	-0.64647	-1.46416	0.0144628	0.0899852
METHYPRYLON_BOSS	121	-0.645184	-1.64807	0	0.0634035
ALPROSTADIL_HL60_UP	385	-0.643651	-1.7664	0	0.133446
PHORBOL 12-MYRISTATE 13-ACETATE_CTD_00006852	469	-0.642865	-1.70723	0	0.0892252
ALITRETINOIN_CTD_00003402	209	-0.640765	-1.60218	0	0.0621727
SULOCTIDIL_MCF7_UP	113	-0.632902	-1.56239	0.0272537	0.0659808
[6-[6-(BUTANOYLAMINO)PURIN-9-YL]-2-HYDROXY-2-OXO-4A,6,7,7A-TETRAHYDRO-4H-FURO[3,2-D][1,3,2]DIOXAPHOSPHININ-7-YL] BUTANOATE_CTD_00005796	213	-0.632472	-1.69234	0	0.0789286
CYCLOPHOSPHAMIDE_BOSS	185	-0.629869	-1.70198	0	0.084237
DEOXYCORTICOSTERONE ACETATE_BOSS	114	-0.628565	-1.66601	0	0.0667151
SIMVASTATIN_CTD_00007319	296	-0.62704	-1.66887	0	0.0680215
CHOLECALCIFEROL_CTD_00005655	103	-0.626958	-1.62902	0	0.0621366
CALCIUM_CTD_00005559	174	-0.626824	-1.58346	0.00206186	0.0625485
HEXACHLOROETHANE_BOSS	186	-0.625512	-1.63143	0.0020202	0.0618389
LAMININ_BOSS	191	-0.625234	-1.60855	0	0.0625514
CHROMIUM(VI)_CTD_00002830	127	-0.624703	-1.80258	0	0.242726
PUROMYCIN_HL60_UP	255	-0.622951	-1.79374	0	0.182108
9001-31-4_BOSS	133	-0.622709	-1.59947	0	0.0618763
PD 98059_CTD_00003206	256	-0.621613	-1.64187	0	0.0638085
ASTEMIZOLE_MCF7_UP	170	-0.620946	-1.5802	0.0148305	0.0632611
AGAROSE_BOSS	127	-0.620775	-1.64275	0.00206186	0.0632758
DEXAMETHASONE_CTD_00005779	413	-0.618952	-1.60162	0	0.0622147
DEXBROMPHENIRAMINE_BOSS	121	-0.618184	-1.60684	0	0.061686
0297417-0002B_PC3_UP	124	-0.616983	-1.57569	0.020202	0.0631559
DEACETYLCHITIN_BOSS	140	-0.613133	-1.65658	0	0.0648024
GLYCOPROTEIN_BOSS	187	-0.612467	-1.64645	0	0.0632195
ANGIOTENSIN II, HUMAN_BOSS	189	-0.611993	-1.69041	0	0.0787924
CYCLOSPORIN A_BOSS	184	-0.611971	-1.70074	0	0.0843573
TRIMETHOPRIM_BOSS	187	-0.611811	-1.68922	0	0.0785717
IMATINIB_CTD_00003267	103	-0.611743	-1.75022	0.00206186	0.133796
MALTOTRIOSE_BOSS	179	-0.611711	-1.65534	0	0.0640172
PRENYLAMINE_PC3_UP	107	-0.611509	-1.49147	0.0273109	0.0814331
EUGENOL_CTD_00005949	155	-0.611273	-1.55035	0.0060241	0.0663851
HISTAMINE_BOSS	178	-0.610117	-1.69837	0	0.0839899
AZACYCLONOL_MCF7_UP	124	-0.609981	-1.50005	0.0460251	0.0795662
ATORVASTATIN_BOSS	138	-0.60955	-1.63459	0	0.0634054
N-ACETYL-L-CYSTEINE_CTD_00005305	309	-0.60521	-1.71238	0	0.0902888
MS-275_PC3_UP	414	-0.602444	-1.50052	0.00811359	0.0792701
CICLOPIROX_HL60_UP	173	-0.601896	-1.52222	0.0338983	0.0733913
CERIVASTATIN_BOSS	188	-0.601259	-1.69992	0	0.0842726
NICLOSAMIDE_PC3_UP	164	-0.601031	-1.59396	0.0146138	0.0619271
